# Supplementary material for: NCAPG Promotes Pulmonary Artery Smooth Muscle Cell Proliferation as a Promising Therapeutic Target of Idiopathic Pulmonary Hypertension: Bioinformatics Analysis and Experiment Verification
Source: Int J Mol Sci. 2022 Oct 4;23(19):11762. doi: 10.3390/ijms231911762 (PMC9570379; doi:10.3390/ijms231911762)
Supplement: Supplementary file 1 [file ijms-23-11762-s001.zip › Table S1.xlsx]

## Sheet: Supplementary Table 2
Table S1 DEGs of GSE113439 dataset
Symbols	logFC	AveExpr	t	P.Value	adj.P.Val	B
AAAS	-0.62706	9.3139	-4.4993	0.00023642	0.0014798	0.46755
AAGAB	0.51744	7.6343	3.8671	0.0010111	0.0040701	-0.94461
AAMP	-0.5681	9.1778	-5.9183	9.97e-06	0.00019862	3.5661
AASS	1.1385	9.6854	5.2596	4.23e-05	0.00047248	2.1499
ABCA5	0.55708	7.6977	3.887	0.00096575	0.0039418	-0.90022
ABCA6	0.84446	9.0332	4.1563	0.00051961	0.0025428	-0.29917
ABCA8	0.63515	8.4393	3.0202	0.0069448	0.017798	-2.7891
ABCA9	0.50906	8.5993	2.5072	0.021242	0.043592	-3.8313
ABCB7	0.71311	8.1503	4.632	0.00017455	0.0012114	0.76365
ABCC4	0.60025	9.1384	3.106	0.0057324	0.015276	-2.6077
ABCC9	1.0878	9.1346	4.4943	0.00023914	0.0014908	0.45641
ABCD3	0.64572	8.5257	4.2387	0.00042985	0.0022379	-0.11481
ABCE1	1.1022	7.8993	6.2258	5.16e-06	0.00013984	4.2094
ABHD14A	-0.73244	9.3412	-4.0234	0.00070563	0.0031485	-0.59623
ABHD14B	-0.52246	8.393	-3.7795	0.0012367	0.0047277	-1.1392
ABHD16A	-0.50478	8.4623	-4.7429	0.00013556	0.0010275	1.0106
ABHD17A	-0.73209	9.6864	-4.6816	0.00015588	0.0011235	0.87414
ABHD6	-0.60865	8.6636	-3.749	0.0013265	0.0049629	-1.2069
ABI3	-0.53882	8.8855	-5.0819	6.3e-05	0.00061441	1.7604
ABL2	0.69237	8.8643	3.6031	0.001854	0.0063961	-1.5295
ABTB1	-0.56113	8.3912	-5.6566	1.76e-05	0.00027931	3.0092
ACACA	0.92434	8.6301	4.8296	0.00011133	0.00090081	1.2031
ACADL	1.0354	8.4374	4.1605	0.00051465	0.0025252	-0.28984
ACADM	0.65273	9.2497	7.6293	3.01e-07	3.66e-05	6.9791
ACADSB	0.73668	7.7055	4.025	0.00070291	0.003138	-0.59249
ACAP2	0.60593	8.9218	5.2268	4.55e-05	0.00049798	2.0783
ACAT1	0.78502	8.6266	5.749	1.44e-05	0.00024733	3.2067
ACAT2	0.77521	7.5	3.8716	0.0010008	0.0040387	-0.93468
ACBD3	0.80785	9.9479	6.4464	3.25e-06	0.00011151	4.6633
ACBD5	0.55804	7.4745	4.0225	0.00070696	0.0031529	-0.59805
ACD	-0.5263	8.0398	-4.3872	0.00030567	0.0017613	0.21711
ACE	-0.77642	8.6721	-7.5768	3.33e-07	3.77e-05	6.8807
ACE2	1.1507	6.5325	6.2556	4.85e-06	0.00013579	4.2711
ACER3	0.57578	9.2537	3.7285	0.0013907	0.0051319	-1.2525
ACO1	0.59892	10.284	3.5645	0.0020255	0.0068141	-1.6145
ACOT1	-0.85575	8.384	-7.0012	1.04e-06	6.34e-05	5.7745
ACOT2	-0.87223	8.7612	-4.6573	0.00016475	0.0011633	0.82009
ACOT4	-0.69578	6.2716	-4.9413	8.65e-05	0.00075983	1.4503
ACOT8	-0.71658	8.3168	-5.5802	2.08e-05	0.00031135	2.8453
ACOXL	0.55735	8.6463	3.3625	0.0032114	0.0097378	-2.0563
ACP6	-0.59025	8.1259	-6.0755	7.11e-06	0.00016483	3.8966
ACPP	0.59785	7.7718	3.5947	0.00189	0.0064715	-1.548
ACRC	0.66658	6.3863	4.5835	0.00019501	0.0013004	0.65547
ACSL1	1.3526	10.455	4.7403	0.00013637	0.0010314	1.0048
ACSL3	0.78937	9.1595	5.2986	3.88e-05	0.00044887	2.2351
ACSL4	1.1105	9.092	4.8813	9.9e-05	0.00083409	1.3176
ACSL5	0.57161	10.483	3.9879	0.00076563	0.0033257	-0.67535
ACSM3	1.0794	7.1649	4.5838	0.00019487	0.0013004	0.65617
ACSS3	0.71699	8.9495	4.3506	0.00033246	0.0018768	0.13528
ACTR2	0.56903	11.305	4.3767	0.00031309	0.001795	0.19373
ACTR8	0.52931	7.9923	2.8738	0.0096086	0.023043	-3.0946
ADAM10	0.77328	10.497	4.9834	7.86e-05	0.00071408	1.5434
ADAM17	0.83458	9.4565	4.4819	0.000246	0.0015174	0.42881
ADAM23	0.55604	6.7371	2.6888	0.014393	0.031806	-3.4719
ADAM28	0.70574	7.331	3.8852	0.00096993	0.0039543	-0.90439
ADAM9	0.64284	10.454	5.0237	7.18e-05	0.00067289	1.6324
ADAMTS1	0.55452	10.262	2.4516	0.02389	0.048014	-3.939
ADAMTS3	0.83627	6.8846	7.3781	4.91e-07	4.52e-05	6.5044
ADAMTS6	0.53501	6.307	4.6451	0.0001694	0.0011859	0.79292
ADAMTS8	-0.56084	9.4916	-3.8098	0.0011535	0.0044965	-1.072
ADAMTS9	1.6022	10.312	4.5621	0.00020476	0.0013422	0.60784
ADAP1	-0.52799	7.8222	-4.4127	0.00028827	0.0016911	0.27422
ADAT1	0.5599	8.1875	2.8339	0.010489	0.024724	-3.1768
ADCY4	-0.73846	9.4766	-4.8987	9.52e-05	0.00081193	1.3561
ADCY9	-0.53541	9.3696	-6.8372	1.45e-06	7.42e-05	5.4507
ADD3	0.65187	9.1942	4.0707	0.00063277	0.0029092	-0.4905
ADIRF	-1.2578	9.732	-7.9019	1.79e-07	3.04e-05	7.4839
ADK	0.70555	8.9964	5.2849	4e-05	0.00045681	2.2053
ADORA2A	-0.56057	7.983	-5.7602	1.4e-05	0.00024593	3.2306
ADRA1A	-0.53316	7.3575	-3.0464	0.0065504	0.016987	-2.7339
ADRB1	-0.80684	9.2622	-4.0438	0.0006732	0.0030426	-0.5506
ADRBK1	-0.52711	8.8553	-5.4885	2.55e-05	0.00034892	2.6474
ADRBK2	0.68092	9.1257	4.8992	9.51e-05	0.00081193	1.3572
ADRM1	-0.56345	10.121	-4.7617	0.0001299	0.00099869	1.0523
ADSS	0.63362	8.2386	7.1428	7.83e-07	5.52e-05	6.0513
AEBP1	-0.63312	10.36	-3.1163	0.0056019	0.015012	-2.5858
AES	-0.8071	10.867	-6.6878	1.97e-06	8.41e-05	5.1522
AFF4	0.8416	10.382	5.3502	3.46e-05	0.00041608	2.3476
AFTPH	0.56802	8.9966	4.5674	0.00020231	0.0013306	0.61959
AGER	-0.64274	12.726	-5.3912	3.16e-05	0.0003934	2.4367
AGFG1	0.56566	11.489	4.4905	0.00024121	0.0014971	0.44799
AGL	0.90724	7.2381	5.8097	1.26e-05	0.00022969	3.336
AGPAT1	-0.69803	9.2196	-4.0484	0.00066613	0.0030206	-0.54035
AGPAT2	-0.51679	9.6262	-5.0332	7.03e-05	0.00066326	1.6532
AGPAT5	0.5119	7.7446	4.0325	0.00069091	0.0030984	-0.57579
AGPS	0.71646	8.4112	6.225	5.17e-06	0.00013984	4.2078
AGR2	1.0527	8.3007	5.0844	6.26e-05	0.00061307	1.766
AGRN	-0.71238	8.9127	-5.4271	2.92e-05	0.00037584	2.5146
AGTPBP1	0.53075	8.7217	4.6221	0.00017854	0.0012296	0.7416
AGTRAP	-0.68612	9.744	-4.601	0.00018735	0.0012623	0.69455
AHCTF1	1.1977	8.3043	6.8973	1.28e-06	6.99e-05	5.5699
AHCYL1	0.83039	10.081	4.2194	0.00044946	0.0023063	-0.15819
AHCYL2	0.72744	10.637	3.957	0.00082208	0.0034975	-0.74429
AHI1	1.2451	8.3541	5.7963	1.3e-05	0.00023445	3.3076
AHR	0.53147	11.35	4.9925	7.7e-05	0.00070549	1.5634
AIDA	0.94366	9.9102	6.4603	3.15e-06	0.00010944	4.6917
AIF1L	-0.50984	8.0475	-3.1958	0.0046837	0.013058	-2.4159
AIM1	1.121	8.2503	5.6639	1.73e-05	0.00027583	3.025
AIM2	0.81201	6.41	3.3795	0.0030896	0.0094438	-2.0193
AIP	-0.54038	8.5123	-5.819	1.24e-05	0.00022624	3.3558
AJAP1	-0.63282	6.9266	-3.8139	0.0011427	0.0044638	-1.0629
AJUBA	-0.67773	8.5792	-4.0503	0.00066327	0.003013	-0.53618
AK1	-0.59971	9.2031	-3.7861	0.0012182	0.0046801	-1.1247
AKAP11	0.74418	8.7069	3.7563	0.0013045	0.0049032	-1.1908
AKAP12	1.0095	8.8297	5.0801	6.32e-05	0.00061497	1.7566
AKAP13	0.80256	10.781	4.5737	0.00019942	0.0013189	0.6336
AKAP5	0.62625	6.395	4.2293	0.00043925	0.0022713	-0.13583
AKAP6	0.73086	7.5347	4.0893	0.00060628	0.0028307	-0.449
AKAP9	1.3439	8.1354	7.335	5.35e-07	4.66e-05	6.4219
AKR1E2	-0.58788	7.9522	-4.6255	0.00017717	0.0012234	0.74914
AKR7A2	-0.50938	9.4281	-4.9048	9.39e-05	0.00080659	1.3695
ALAS2	1.0918	7.6959	4.3912	0.00030285	0.001749	0.22613
ALCAM	0.91317	10.645	5.1907	4.93e-05	0.00052467	1.9994
ALDH1L2	0.89023	6.8674	5.1262	5.7e-05	0.00057615	1.8579
ALDH3B1	-0.75645	10.118	-4.8422	0.0001082	0.00088693	1.2309
ALG11	0.74052	8.3354	4.0705	0.00063311	0.00291	-0.49102
ALG3	-0.56911	10.127	-3.7697	0.0012649	0.0048006	-1.161
ALKBH2	-0.64944	7.5824	-6.8501	1.41e-06	7.37e-05	5.4764
ALMS1	0.95185	8.199	5.7579	1.41e-05	0.00024604	3.2257
ALOX15B	0.76919	10.003	3.0064	0.0071618	0.018197	-2.8181
ALPK1	0.58244	8.1491	4.0854	0.00061172	0.0028506	-0.45766
ALS2CL	-0.52199	8.4596	-6.2563	4.84e-06	0.00013579	4.2726
ALS2CR11	-0.51839	6.4422	-3.5769	0.0019686	0.0066692	-1.5872
ALS2CR12	0.59873	7.4153	3.238	0.004258	0.012119	-2.3253
ALYREF	-0.69957	10.681	-3.5806	0.001952	0.0066248	-1.579
AMD1	0.95691	9.2088	4.9283	8.9e-05	0.00077602	1.4216
AMY2B	0.75981	8.3114	4.0997	0.00059188	0.0027874	-0.42565
ANAPC11	-0.56522	7.8026	-4.4617	0.00025767	0.0015681	0.38362
ANAPC1P1	0.54298	7.6642	3.7585	0.0012979	0.004883	-1.1859
ANG	-0.55295	8.7667	-4.9858	7.82e-05	0.000712	1.5487
ANGPT1	0.60627	8.2441	3.2695	0.0039652	0.011465	-2.2575
ANGPT2	1.4764	7.629	4.9438	8.6e-05	0.00075738	1.4559
ANGPTL1	1.4581	8.3048	8.4461	6.5e-08	2.14e-05	8.4594
ANGPTL4	-0.68389	8.8434	-2.7017	0.013997	0.031095	-3.4459
ANK2	0.82688	7.169	3.9444	0.00084634	0.0035729	-0.77246
ANK3	0.94309	8.9755	4.4235	0.00028121	0.0016595	0.29839
ANKHD1	0.69738	9.2442	5.0978	6.08e-05	0.00060102	1.7954
ANKIB1	0.90921	9.5231	5.7768	1.35e-05	0.00024111	3.266
ANKMY2	0.53408	7.5577	4.2168	0.00045208	0.0023142	-0.16384
ANKRD12	1.0644	9.1307	7.5381	3.59e-07	3.93e-05	6.8078
ANKRD17	0.87105	9.6801	5.3895	3.17e-05	0.00039439	2.4329
ANKRD20A11P	0.95139	6.1277	5.0351	7e-05	0.00066186	1.6573
ANKRD20A12P	0.59323	7.086	2.5751	0.018383	0.03867	-3.6983
ANKRD20A3	0.51478	6.8799	3.4371	0.00271	0.0085288	-1.8938
ANKRD20A8P	1.2362	6.5457	5.1206	5.77e-05	0.00058039	1.8456
ANKRD22	1.3733	6.4487	4.6691	0.0001604	0.0011421	0.84622
ANKRD26	0.72058	6.7016	6.1608	5.93e-06	0.00014996	4.0744
ANKRD28	1.5793	9.345	5.7332	1.49e-05	0.00025319	3.173
ANKRD36	1.2297	7.7858	7.8736	1.89e-07	3.12e-05	7.4321
ANKRD36B	0.86672	9.5621	6.2505	4.9e-06	0.00013673	4.2605
ANKRD36C	0.99633	7.9599	5.4532	2.75e-05	0.00036241	2.5712
ANKRD49	0.57749	8.0877	4.7205	0.00014267	0.0010624	0.96063
ANKRD50	1.0942	8.3462	5.6126	1.94e-05	0.00029724	2.9149
ANLN	1.2084	5.8241	8.7585	3.7e-08	2.08e-05	9
ANO1	-0.91736	9.1905	-5.979	8.75e-06	0.00018702	3.694
ANO5	0.71576	6.5215	4.4362	0.00027316	0.001627	0.3267
ANP32E	0.7169	7.192	8.0758	1.29e-07	2.75e-05	7.8003
ANXA1	0.63658	12.719	5.1188	5.8e-05	0.00058227	1.8415
AOC3	-0.8348	10.934	-6.3065	4.36e-06	0.00012855	4.3762
AOX1	1.3424	8.4738	4.5153	0.0002279	0.0014421	0.50337
AP1AR	0.54958	7.6719	4.8955	9.59e-05	0.00081538	1.3491
AP1G1	0.52045	10.594	4.0327	0.00069067	0.0030981	-0.57545
AP1S1	-0.55775	8.4887	-4.4599	0.00025872	0.0015714	0.37963
AP1S3	-0.61632	7.9031	-3.4478	0.0026444	0.008372	-1.8704
AP2B1	0.55216	10.464	3.8482	0.0010561	0.0042086	-0.98671
AP3B1	0.96402	9.1691	7.4141	4.58e-07	4.39e-05	6.5731
AP3M1	0.53598	8.7113	4.6848	0.00015476	0.0011198	0.88116
AP4M1	-0.62596	8.1043	-6.0705	7.19e-06	0.00016538	3.8861
AP5M1	0.58308	8.072	6.9447	1.17e-06	6.75e-05	5.6635
APBB3	-0.60189	9.1441	-4.4215	0.00028254	0.0016635	0.2938
APC	0.88535	6.9689	5.3277	3.64e-05	0.00042964	2.2985
APH1A	-0.83141	9.4852	-5.6097	1.95e-05	0.00029887	2.9087
API5	0.89385	9.981	5.5006	2.48e-05	0.00034367	2.6736
APOBEC3C	-0.64163	9.3901	-5.1662	5.21e-05	0.00054488	1.9455
APOBEC3D	-0.57285	8.6572	-4.8225	0.00011315	0.00091014	1.1873
APOBEC3F	-0.51922	8.0974	-4.1276	0.0005551	0.0026689	-0.36335
APOBEC3G	-0.50537	7.2939	-3.5067	0.002312	0.0075173	-1.7416
APOC1	-0.74166	9.9369	-4.017	0.0007161	0.0031794	-0.61051
APRT	-0.70247	8.7295	-5.8173	1.24e-05	0.0002266	3.3522
AQP9	0.92472	9.1466	2.7665	0.012158	0.027762	-3.3147
AQR	0.79034	9.2959	5.2748	4.09e-05	0.00046425	2.1832
ARAP2	0.93217	8.6068	4.87	0.0001016	0.00084704	1.2925
ARCN1	0.58882	9.653	4.503	0.0002344	0.0014707	0.47593
AREG	0.96596	11.168	3.2323	0.0043139	0.01224	-2.3377
ARF5	-0.90662	9.828	-7.5636	3.42e-07	3.79e-05	6.8558
ARFGAP3	0.80191	8.9434	4.4378	0.00027215	0.0016249	0.33033
ARFGEF1	0.98782	8.8425	6.4485	3.23e-06	0.00011144	4.6676
ARFGEF2	0.7359	8.8747	4.2024	0.00046736	0.0023595	-0.19617
ARG1	1.0128	5.0075	3.2425	0.0042155	0.012029	-2.3158
ARHGAP11A	0.90975	5.3684	4.6359	0.00017301	0.0012016	0.77234
ARHGAP11B	0.56949	6.1508	3.3001	0.0036996	0.010839	-2.1914
ARHGAP12	0.76806	8.9071	5.7589	1.41e-05	0.00024593	3.228
ARHGAP15	0.61902	8.103	4.6413	0.00017088	0.0011929	0.78441
ARHGAP18	0.7351	9.8351	4.0084	0.00073032	0.0032276	-0.62958
ARHGAP21	1.055	9.4661	6.0128	8.13e-06	0.00017865	3.765
ARHGAP26	0.57443	9.7302	3.5401	0.0021417	0.0071019	-1.6681
ARHGAP29	0.71238	8.8567	3.2001	0.0046391	0.012964	-2.4068
ARHGAP42	0.88938	8.1752	6.0663	7.25e-06	0.00016624	3.8773
ARHGAP5	0.5106	9.139	4.3672	0.00032002	0.0018192	0.17241
ARHGEF12	0.79214	10.328	4.9418	8.64e-05	0.00075937	1.4514
ARHGEF15	-0.50899	8.5477	-3.6491	0.0016685	0.005901	-1.428
ARHGEF25	-0.75017	8.7346	-4.8697	0.00010166	0.00084712	1.2919
ARHGEF37	-0.57926	7.8328	-3.0456	0.0065627	0.017009	-2.7357
ARHGEF38	0.90862	7.737	3.6456	0.0016819	0.0059316	-1.4357
ARID2	0.84998	8.9415	6.6849	1.98e-06	8.41e-05	5.1463
ARID4A	1.2349	7.6666	6.5976	2.37e-06	9.18e-05	4.9705
ARID4B	0.80272	7.9471	5.911	1.01e-05	0.00020129	3.5507
ARID5B	0.90444	10.129	4.5199	0.00022553	0.0014332	0.51356
ARIH1	0.78333	10.472	6.6201	2.26e-06	9.05e-05	5.0159
ARL13B	0.80585	8.6538	5.7766	1.35e-05	0.00024111	3.2657
ARL2	-0.97781	10.776	-7.3115	5.6e-07	4.77e-05	6.377
ARL5B	0.62563	9.7429	4.0956	0.00059751	0.0028041	-0.43485
ARMC7	-0.58816	8.0509	-4.6772	0.00015746	0.0011315	0.86427
ARMC8	1.1394	9.0064	8.771	3.62e-08	2.08e-05	9.0213
ARNTL2	0.86354	6.4303	5.3638	3.36e-05	0.00040804	2.3771
ARPC4	-0.63016	10.327	-5.5551	2.2e-05	0.00032154	2.7911
ARRDC1	-0.56934	8.9462	-4.6003	0.00018763	0.0012634	0.69309
ARRDC3	0.50462	11.225	2.868	0.0097314	0.023268	-3.1065
ASAH1	0.52556	11.89	4.2506	0.00041835	0.0021972	-0.088411
ASAP1	0.57971	10.491	4.9816	7.89e-05	0.00071592	1.5394
ASB16-AS1	-0.54214	8.7945	-3.5434	0.0021257	0.0070615	-1.6609
ASCC3	1.139	7.9466	6.2487	4.92e-06	0.00013678	4.2567
ASH1L	0.68068	10.033	5.3728	3.29e-05	0.00040384	2.3967
ASNSD1	0.52509	7.9514	5.3025	3.84e-05	0.00044637	2.2437
ASPH	0.79571	8.983	5.8594	1.13e-05	0.00021458	3.4414
ASPM	0.79809	5.0236	5.2922	3.93e-05	0.00045296	2.2211
ASUN	0.67522	7.2948	5.7937	1.31e-05	0.00023517	3.302
ATAD2	1.168	6.9151	8.0681	1.31e-07	2.75e-05	7.7864
ATAD2B	0.65297	8.1981	7.0217	9.98e-07	6.23e-05	5.8148
ATF2	0.5356	10.4	4.7024	0.00014867	0.0010921	0.92038
ATF6	0.89865	10.634	5.5623	2.16e-05	0.00031856	2.8067
ATF6B	-0.63237	9.9808	-7.2645	6.14e-07	4.88e-05	6.2867
ATF7	-0.50467	9.6936	-4.5449	0.00021298	0.0013813	0.56943
ATF7IP	0.53874	9.891	4.6049	0.0001857	0.0012527	0.70322
ATG2B	0.92873	8.6264	4.8489	0.00010657	0.00087695	1.2458
ATG4A	0.78696	7.4383	5.7531	1.43e-05	0.00024703	3.2156
ATHL1	-0.57273	8.4221	-4.0271	0.00069953	0.0031268	-0.58781
ATL2	0.53876	8.9042	4.7696	0.00012757	0.00098833	1.07
ATM	0.621	8.6755	3.6794	0.0015566	0.0055804	-1.3612
ATOH8	-0.76618	8.5999	-3.3011	0.0036917	0.010821	-2.1893
ATP10D	0.69607	8.845	3.3699	0.0031576	0.0096091	-2.0401
ATP11B	1.0173	9.2754	6.7965	1.58e-06	7.67e-05	5.3696
ATP11C	0.85333	7.9957	6.4073	3.52e-06	0.00011762	4.5833
ATP13A3	1.0026	9.8988	5.4572	2.73e-05	0.00036167	2.5797
ATP13A4	0.60793	9.9176	3.0681	0.0062396	0.016345	-2.6879
ATP13A5	0.56163	6.2925	5.5184	2.38e-05	0.00033703	2.7121
ATP1A1	0.51074	12.403	3.9648	0.00080739	0.0034517	-0.72682
ATP1B3	0.53152	9.9768	2.5791	0.018226	0.03841	-3.6904
ATP2A2	0.53613	10.757	3.7848	0.0012217	0.0046884	-1.1274
ATP2A3	-0.52666	8.5762	-4.798	0.00011963	0.00094605	1.1328
ATP2B1	0.93082	8.9137	5.0845	6.26e-05	0.00061307	1.7663
ATP2C1	0.83285	8.7148	6.5383	2.68e-06	9.86e-05	4.8504
ATP5D	-0.57958	9.2165	-4.3828	0.00030872	0.0017749	0.20743
ATP5I	-0.5884	9.4194	-4.6195	0.00017958	0.0012334	0.73591
ATP5J	-0.6202	7.8572	-4.6907	0.00015267	0.0011118	0.8945
ATP5SL	-0.61416	9.7658	-4.7063	0.00014734	0.0010863	0.92918
ATP6AP1	-0.53043	11.48	-5.6027	1.98e-05	0.00030174	2.8936
ATP6V0B	-0.77914	9.4123	-6.1	6.75e-06	0.0001601	3.9476
ATP6V1A	0.77399	9.1511	4.6448	0.00016953	0.0011859	0.79217
ATP6V1C1	0.94263	8.2501	7.1225	8.15e-07	5.58e-05	6.0118
ATP6V1D	1.005	7.7481	5.8003	1.29e-05	0.00023349	3.3159
ATP6V1F	-0.7143	10.713	-5.023	7.19e-05	0.00067323	1.6308
ATP7A	0.75421	8.5135	5.1462	5.45e-05	0.0005598	1.9017
ATP8A1	0.70872	9.2224	3.8765	0.00098943	0.0040091	-0.92366
ATP8B1	0.7059	9.1253	4.0305	0.00069417	0.0031075	-0.58035
ATP8B4	0.62398	7.1206	4.0783	0.00062184	0.0028775	-0.47359
ATR	0.88988	7.6648	5.7829	1.34e-05	0.00023911	3.2791
ATRAID	-0.7229	11.047	-6.4499	3.22e-06	0.00011134	4.6704
ATRX	1.1135	8.0069	6.61	2.31e-06	9.11e-05	4.9954
AVIL	0.54909	8.0169	3.528	0.0022019	0.0072546	-1.6948
AZI2	1.0742	9.0771	8.518	5.71e-08	2.08e-05	8.585
AZIN1	0.50261	9.2827	4.6184	0.00018005	0.0012351	0.73339
B3GAT3	-0.60278	8.1028	-4.6644	0.00016211	0.0011487	0.83586
B3GNT1	-0.90283	7.7139	-4.6682	0.00016072	0.0011425	0.8443
B3GNT5	1.0652	9.3097	3.9628	0.00081123	0.0034639	-0.73141
BAAT	0.56365	5.001	4.6087	0.00018409	0.0012467	0.71172
BABAM1	-0.60031	9.2363	-5.2919	3.94e-05	0.00045296	2.2205
BACH1	1.0411	8.8896	4.9545	8.39e-05	0.00074337	1.4795
BAD	-0.5539	8.5481	-4.9949	7.66e-05	0.00070436	1.5688
BANF1P3	-0.86012	10.016	-5.4537	2.75e-05	0.00036234	2.5721
BANK1	0.67883	6.7686	5.4492	2.78e-05	0.00036423	2.5624
BATF2	-0.54204	8.0352	-5.1676	5.2e-05	0.00054422	1.9487
BAZ1A	1.3288	9.5767	6.3794	3.74e-06	0.00012047	4.5262
BAZ1B	0.67098	9.0464	5.9655	9e-06	0.00018855	3.6655
BAZ2B	0.96577	8.7617	6.1629	5.9e-06	0.00014989	4.0787
BBS1	-0.53791	9.3693	-6.3244	4.19e-06	0.00012704	4.4131
BBX	0.8976	9.0152	4.8087	0.00011675	0.00093362	1.1566
BCAM	-0.60615	9.4075	-3.7783	0.0012402	0.0047361	-1.142
BCAT1	1.053	7.9398	4.804	0.00011799	0.00093892	1.1463
BCCIP	0.69283	7.7806	5.599	2e-05	0.00030291	2.8855
BCKDHA	-0.66636	9.9127	-4.7347	0.00013814	0.0010413	0.9922
BCKDK	-0.58002	8.6119	-4.7633	0.00012941	0.00099739	1.056
BCL11A	-0.57484	7.5662	-4.1167	0.00056919	0.0027171	-0.38769
BCLAF1	1.2465	9.2796	5.9186	9.96e-06	0.00019862	3.5667
BCS1L	-0.5675	8.2283	-6.4007	3.57e-06	0.00011813	4.5698
BDP1	0.97772	8.7543	7.7408	2.43e-07	3.56e-05	7.187
BECN1	0.61202	8.817	4.2953	0.00037746	0.0020462	0.011671
BICC1	0.67419	7.7684	4.049	0.00066515	0.0030185	-0.53893
BIRC2	0.83431	9.1964	6.3247	4.19e-06	0.00012704	4.4137
BIRC3	1.4955	8.8061	4.7491	0.00013367	0.0010179	1.0243
BIRC6	0.90226	9.5472	5.715	1.55e-05	0.00025947	3.1342
BLM	0.67436	5.999	6.571	2.51e-06	9.48e-05	4.9166
BLOC1S1	-0.9341	9.4259	-7.2277	6.61e-07	5.07e-05	6.2156
BLOC1S6	0.68164	8.8967	6.3116	4.31e-06	0.00012845	4.3867
BLVRB	-0.5034	9.0696	-4.1322	0.0005493	0.0026468	-0.35315
BLZF1	1.3433	9.2102	6.9067	1.26e-06	6.96e-05	5.5884
BMP4	-0.63643	8.2608	-3.8724	0.00099877	0.0040351	-0.93274
BMS1	0.67724	8.1744	5.9425	9.46e-06	0.00019351	3.6171
BMX	0.64941	6.1581	3.8235	0.0011178	0.0043917	-1.0416
BNIP2	0.64619	8.8542	5.6288	1.87e-05	0.0002896	2.9497
BNIP3L	0.62776	11.509	5.9814	8.7e-06	0.00018649	3.6992
BOD1L1	1.1493	8.0229	6.8952	1.29e-06	6.99e-05	5.5657
BOK	-0.54732	9.3773	-4.2838	0.00038758	0.0020853	-0.014081
BPGM	0.63448	8.3926	3.7469	0.0013331	0.0049689	-1.2117
BPHL	-0.55069	7.832	-5.7603	1.4e-05	0.00024593	3.231
BPTF	0.53472	9.2166	5.6682	1.72e-05	0.00027452	3.0341
BRCA2	0.6388	6.2105	6.5245	2.76e-06	0.00010098	4.8223
BRCC3	1.2302	7.884	7.7566	2.36e-07	3.56e-05	7.2162
BRD7	0.54276	8.1594	5.1978	4.86e-05	0.00051997	2.0148
BRI3	-0.54241	10.13	-4.6288	0.00017582	0.0012169	0.75661
BRIP1	0.71196	5.5263	8.1977	1.03e-07	2.52e-05	8.0194
BRMS1L	0.55252	5.7022	4.8554	0.00010501	0.00086769	1.2603
BROX	0.90132	9.6865	8.5459	5.43e-08	2.08e-05	8.6336
BRWD1	0.69657	8.5966	5.7501	1.43e-05	0.00024716	3.2091
BRWD3	1.0816	8.1671	8.2441	9.42e-08	2.44e-05	8.1024
BSCL2	-0.57874	9.0451	-4.9687	8.13e-05	0.0007276	1.511
BST2	-0.91377	8.8462	-5.3028	3.84e-05	0.00044637	2.2442
BTAF1	1.0731	9.007	5.5847	2.06e-05	0.00030911	2.8549
BTBD16	0.72559	7.2558	3.6691	0.0015936	0.0056902	-1.3838
BTBD2	-0.52503	10.157	-3.3752	0.0031201	0.0095128	-2.0287
BTBD6	-0.57378	8.3092	-4.5003	0.00023584	0.0014777	0.46993
BTG3	0.67523	9.0518	4.5235	0.00022368	0.001425	0.52159
BTNL9	-0.53202	9.9786	-2.5847	0.018009	0.038023	-3.6794
BUB1	0.58441	6.0954	4.6325	0.00017434	0.0012104	0.76481
BZW1	1.1371	9.7589	6.9204	1.22e-06	6.85e-05	5.6156
BZW2	0.65315	8.9217	3.0628	0.0063149	0.016489	-2.6993
C10orf10	-1.1304	10.873	-5.6759	1.69e-05	0.00027262	3.0506
C10orf12	0.96236	6.9602	7.1671	7.46e-07	5.41e-05	6.0984
C10orf25	-0.59786	6.9932	-5.2068	4.76e-05	0.00051421	2.0345
C10orf54	-0.54943	9.3664	-3.5891	0.0019144	0.0065276	-1.5603
C11orf24	-0.51429	9.2837	-4.2802	0.00039079	0.002095	-0.022107
C11orf57	0.68502	7.4573	6.3484	3.99e-06	0.00012566	4.4625
C11orf58	0.55191	10.053	5.9993	8.37e-06	0.00018165	3.7367
C11orf68	-0.59499	8.5448	-4.3169	0.00035921	0.0019783	0.0599
C11orf71	-0.58648	8.0417	-5.1799	5.06e-05	0.0005345	1.9756
C12orf10	-0.60773	9.4262	-6.8555	1.4e-06	7.34e-05	5.4869
C12orf29	0.52204	7.9972	5.5199	2.38e-05	0.000337	2.7152
C12orf4	0.87948	7.8991	6.1973	5.49e-06	0.00014474	4.1503
C12orf5	0.79043	7.0399	5.2184	4.64e-05	0.00050418	2.0599
C12orf57	-0.84147	10.656	-4.8017	0.00011862	0.0009414	1.1411
C12orf75	-0.78998	8.9604	-3.7116	0.0014455	0.0052688	-1.2898
C14orf183	0.58854	6.9798	3.381	0.0030788	0.0094226	-2.0159
C14orf2	-0.64114	9.2129	-4.3188	0.00035759	0.0019737	0.06431
C15orf59	-0.63181	7.3437	-4.665	0.00016189	0.0011477	0.8372
C15orf61	-0.65608	7.6052	-3.9311	0.00087253	0.0036509	-0.80197
C16orf13	-0.58643	8.723	-5.1455	5.46e-05	0.00056014	1.9001
C16orf58	-0.5161	9.1701	-4.6981	0.00015014	0.0011002	0.91079
C17orf49	-0.82452	10.228	-5.3385	3.55e-05	0.00042352	2.3221
C18orf25	0.60211	7.7068	4.0934	0.00060058	0.0028134	-0.43982
C19orf33	-0.75412	9.6471	-4.6219	0.00017863	0.0012297	0.74112
C19orf43	-0.62577	9.79	-4.8897	9.72e-05	0.00082337	1.3363
C19orf60	-0.56632	9.0021	-5.9725	8.87e-06	0.00018828	3.6803
C19orf66	-0.57695	9.2458	-5.8929	1.05e-05	0.00020546	3.5124
C1GALT1	0.73473	8.3882	4.7496	0.00013354	0.0010176	1.0253
C1orf110	0.86854	5.7722	2.9991	0.0072786	0.018439	-2.8334
C1orf198	-0.98694	11.221	-6.3418	4.04e-06	0.00012571	4.4488
C1orf27	0.85444	8.1515	7.0907	8.69e-07	5.72e-05	5.9497
C1orf85	-0.73715	9.728	-5.081	6.31e-05	0.00061441	1.7586
C1QTNF2	-0.58187	8.3476	-3.7639	0.0012819	0.0048399	-1.1739
C21orf91	0.61494	7.0831	4.0522	0.00066036	0.0030013	-0.53192
C2CD5	0.54373	8.8889	3.2387	0.004252	0.012106	-2.324
C2orf40	-1.2854	9.1713	-6.2617	4.79e-06	0.00013482	4.2838
C3orf17	0.64843	8.8071	7.0079	1.03e-06	6.32e-05	5.7877
C3orf36	0.78788	7.5324	3.0918	0.0059176	0.015669	-2.6378
C3orf38	0.53337	7.9532	4.2546	0.00041443	0.0021847	-0.079262
C3orf52	0.85864	8.7118	4.2527	0.00041631	0.0021916	-0.083665
C3orf62	0.59365	8.2856	3.4529	0.0026138	0.0082962	-1.8592
C5	1.1317	8.4505	6.4699	3.09e-06	0.00010804	4.7112
C5orf38	-0.56352	8.2928	-4.3104	0.00036463	0.0020004	0.045337
C5orf42	0.91371	7.9263	7.0603	9.23e-07	5.89e-05	5.8904
C5orf56	-0.75533	9.055	-7.6278	3.02e-07	3.66e-05	6.9764
C6orf136	-0.56766	7.9026	-4.6193	0.00017969	0.0012337	0.73532
C6orf211	0.65584	8.049	5.5591	2.18e-05	0.00031947	2.7998
C6orf226	-0.58733	7.6561	-3.9464	0.00084243	0.0035597	-0.76797
C6orf48	-0.59915	9.7015	-4.4925	0.00024008	0.0014932	0.45256
C6orf62	0.61113	9.2209	5.9062	1.02e-05	0.00020259	3.5405
C7	0.98494	11.616	4.0736	0.00062857	0.0028981	-0.48403
C7orf13	-0.51555	8.0136	-4.1751	0.0004976	0.0024676	-0.25712
C7orf26	-0.54975	8.9516	-4.8254	0.00011241	0.00090743	1.1937
C7orf50	-0.52112	8.9847	-4.5341	0.00021831	0.0014033	0.5453
C7orf63	0.90613	6.9581	4.3448	0.00033693	0.0018971	0.12226
C9orf142	-0.74719	8.9296	-5.1145	5.85e-05	0.00058648	1.8322
C9orf37	-0.5614	8.6463	-4.1515	0.00052543	0.0025608	-0.31
C9orf72	0.63909	8.1885	3.7576	0.0013005	0.0048891	-1.1878
CA1	1.1496	7.1462	3.8021	0.0011741	0.0045547	-1.0891
CA3	0.51626	7.9724	4.4469	0.00026653	0.0016025	0.35067
CA4	-0.74309	8.898	-4.0268	0.00070006	0.0031284	-0.58854
CAB39	0.54835	10.285	4.8103	0.00011631	0.00093053	1.1603
CACNA2D1	0.54298	7.5994	4.6557	0.00016538	0.0011673	0.81637
CACNB2	0.52336	7.9189	4.687	0.00015398	0.0011164	0.8861
CACNG4	-0.98797	9.2201	-5.7762	1.36e-05	0.00024111	3.2648
CADPS2	1.0268	8.4402	5.8815	1.08e-05	0.00020763	3.4883
CALCOCO2	0.53162	9.5577	3.4741	0.0024906	0.0079887	-1.813
CALD1	1.058	9.7761	5.3966	3.12e-05	0.00039038	2.4484
CALM3	-0.7011	10.37	-5.8821	1.08e-05	0.00020763	3.4894
CALU	1.0636	8.9055	5.4895	2.54e-05	0.00034891	2.6497
CAMK1	-0.52004	8.7388	-4.5424	0.00021418	0.0013857	0.56393
CAMK2D	0.58217	9.4505	4.696	0.00015085	0.0011035	0.90618
CAMK2N1	-0.73432	10.632	-4.9745	8.02e-05	0.00072276	1.5236
CAMSAP2	0.90768	9.1871	6.4252	3.39e-06	0.00011501	4.6199
CAND1	1.003	8.8502	6.1728	5.78e-06	0.00014871	4.0994
CANX	0.6771	12.228	4.88	9.93e-05	0.00083574	1.3148
CAPG	-0.60902	9.4954	-5.5266	2.34e-05	0.00033358	2.7298
CAPN1	-0.53269	9.4734	-5.0183	7.27e-05	0.00067829	1.6204
CAPN3	0.53668	9.4325	3.2664	0.0039936	0.011532	-2.2643
CAPN7	0.91582	8.8024	6.4528	3.2e-06	0.00011088	4.6763
CAPRIN1	0.59524	10.73	4.5359	0.00021739	0.0013994	0.54943
CAPRIN2	0.71255	7.5099	4.39	0.00030372	0.0017529	0.22336
CAPZA2	0.53963	9.5757	5.5889	2.04e-05	0.00030705	2.8639
CARD6	0.50584	6.8957	3.3912	0.0030081	0.0092621	-1.9937
CARHSP1	-0.746	9.7385	-6.243	4.98e-06	0.00013744	4.2451
CASC5	0.82649	5.9066	7.4326	4.41e-07	4.33e-05	6.6081
CASD1	0.52264	9.3068	3.8399	0.0010763	0.0042691	-1.005
CASK	0.79748	9.0227	7.2091	6.86e-07	5.17e-05	6.1796
CASKIN2	-0.67808	9.1395	-4.8051	0.0001177	0.00093747	1.1487
CASP12	-0.68384	6.8524	-4.3265	0.00035132	0.0019533	0.081532
CASP3	0.66561	7.4969	5.0737	6.42e-05	0.00062192	1.7424
CASP4	0.74438	9.352	4.3709	0.00031728	0.0018113	0.1808
CASS4	-0.6052	8.5452	-2.8139	0.01096	0.025636	-3.2178
CAST	0.77889	10.572	5.7012	1.6e-05	0.0002627	3.1048
CATSPERB	1.1422	6.3868	5.7828	1.34e-05	0.00023911	3.2788
CBR1	-0.5676	8.2687	-5.2721	4.11e-05	0.00046613	2.1773
CBWD1	0.84433	7.7421	5.2601	4.23e-05	0.00047224	2.1511
CBWD5	0.68286	9.1715	5.2534	4.29e-05	0.00047758	2.1364
CBX5	0.55527	10.257	4.1898	0.00048103	0.0024081	-0.22418
CBX7	-0.69866	9.1884	-5.0923	6.15e-05	0.00060508	1.7833
CBY1	-0.52997	7.6845	-5.3984	3.11e-05	0.00038906	2.4524
CC2D2A	0.59027	7.3344	4.3485	0.00033406	0.001883	0.13058
CCDC102B	0.83924	8.2127	4.5584	0.00020649	0.0013497	0.59961
CCDC112	0.52109	5.5854	4.4001	0.00029671	0.0017259	0.24609
CCDC115	-0.86971	8.3754	-8.6676	4.36e-08	2.08e-05	8.8442
CCDC132	0.66493	6.7765	5.3837	3.21e-05	0.00039779	2.4204
CCDC14	0.81821	7.8389	4.0562	0.00065429	0.002982	-0.52295
CCDC141	1.9116	8.0019	6.337	4.08e-06	0.00012571	4.4389
CCDC144A	1.2546	6.6066	3.2202	0.0044329	0.012507	-2.3636
CCDC144CP	0.98705	7.8986	3.7245	0.0014034	0.0051593	-1.2613
CCDC144NL	0.55541	7.0719	3.9123	0.00091124	0.0037772	-0.84399
CCDC146	0.95878	7.9793	5.784	1.33e-05	0.00023899	3.2813
CCDC171	0.71077	6.4469	6.0569	7.4e-06	0.00016764	3.8575
CCDC173	0.50768	5.2412	3.3788	0.0030945	0.0094523	-2.0208
CCDC174	0.57694	7.3114	4.7845	0.00012335	0.00096565	1.1029
CCDC176	0.8582	6.7237	4.0602	0.00064821	0.0029665	-0.5139
CCDC18	0.99739	5.2741	6.1375	6.23e-06	0.00015581	4.026
CCDC186	1.714	8.1082	8.9203	2.78e-08	2e-05	9.2746
CCDC23	-0.89162	7.9763	-2.7843	0.011693	0.026959	-3.2783
CCDC25	0.70235	7.7729	4.8701	0.00010157	0.00084704	1.2928
CCDC3	-0.63431	9.2435	-3.4375	0.0027072	0.0085229	-1.8928
CCDC30	0.66115	6.7598	3.2935	0.0037556	0.010967	-2.2057
CCDC39	0.82797	5.0869	3.3269	0.0034817	0.010345	-2.1334
CCDC43	0.61748	7.6773	4.5695	0.00020135	0.0013255	0.62422
CCDC47	0.89945	9.1298	6.6855	1.98e-06	8.41e-05	5.1475
CCDC50	0.54439	9.5251	5.29	3.95e-05	0.00045343	2.2163
CCDC59	1.1952	7.8321	9.6408	8.06e-09	1.79e-05	10.454
CCDC6	0.54957	10.3	5.07	6.47e-05	0.0006252	1.7342
CCDC66	0.66087	7.0975	5.5427	2.26e-05	0.00032749	2.7644
CCDC80	0.90086	9.887	2.4635	0.023296	0.047	-3.916
CCDC82	0.58245	7.6748	4.8707	0.00010143	0.00084656	1.2942
CCDC88A	1.2885	7.9925	6.9512	1.15e-06	6.71e-05	5.6763
CCDC93	0.75136	8.8077	4.9102	9.28e-05	0.00079869	1.3815
CCL14	-0.79385	8.9731	-2.689	0.014389	0.0318	-3.4716
CCL19	-0.73003	8.3812	-3.1206	0.0055474	0.014914	-2.5766
CCL20	1.8922	7.7511	3.5917	0.001903	0.0064986	-1.5546
CCL5	-1.1518	10.314	-5.0072	7.45e-05	0.0006912	1.5959
CCL8	-0.65598	6.3876	-2.6727	0.014904	0.032684	-3.5042
CCM2L	-0.67851	8.9261	-4.7645	0.00012908	0.00099537	1.0585
CCNB2	0.57405	6.3002	3.0911	0.0059266	0.015688	-2.6392
CCNC	0.82664	9.5381	8.4723	6.2e-08	2.13e-05	8.5053
CCNE2	1.0846	6.1187	6.1354	6.26e-06	0.00015581	4.0216
CCNH	0.62496	8.7921	3.7238	0.0014055	0.0051622	-1.2627
CCNL1	0.78959	10.002	4.3024	0.00037132	0.0020284	0.027622
CCNT1	0.60958	9.5423	4.3843	0.00030769	0.0017703	0.21071
CCNT2	0.73495	9.0512	4.7208	0.00014256	0.0010624	0.96141
CCP110	1.2861	7.2119	7.012	1.02e-06	6.29e-05	5.7958
CCPG1	0.7364	7.8757	5.0935	6.14e-05	0.0006047	1.786
CCRL2	-0.51348	7.6466	-3.6533	0.0016525	0.0058562	-1.4188
CCSER1	0.69587	6.3103	5.1956	4.88e-05	0.00052193	2.0099
CCSER2	0.72593	9.6666	6.0742	7.13e-06	0.00016483	3.8938
CCT2	0.7839	8.6772	5.4396	2.84e-05	0.00037078	2.5416
CCT5	0.9556	9.1218	5.0293	7.09e-05	0.00066803	1.6446
CCT6A	0.74536	8.7489	4.2969	0.00037611	0.0020426	0.015155
CCT8	0.56194	7.4127	5.3033	3.84e-05	0.00044637	2.2453
CD109	0.65068	8.1661	4.1647	0.00050965	0.0025092	-0.28036
CD163	1.7894	9.2382	7.1153	8.27e-07	5.59e-05	5.9976
CD177	0.59566	7.9156	2.8025	0.011237	0.026121	-3.2412
CD1C	-0.72912	7.8384	-2.8989	0.0090904	0.02204	-3.0426
CD1E	-0.50232	7.3367	-2.802	0.011249	0.026141	-3.2422
CD22	-0.61411	7.9406	-2.6608	0.015291	0.033336	-3.528
CD226	0.52846	7.2194	2.9512	0.0080968	0.020098	-2.9338
CD247	-0.56627	7.7488	-3.9485	0.00083832	0.0035457	-0.76323
CD27	-0.65056	8.4802	-3.389	0.0030233	0.0092968	-1.9985
CD274	1.0394	8.1606	3.9837	0.00077301	0.0033476	-0.68465
CD2AP	0.78627	9.0036	7.0125	1.02e-06	6.29e-05	5.7969
CD34	-0.54771	10.751	-4.2813	0.00038984	0.0020917	-0.019735
CD37	-0.50802	10.143	-3.5482	0.0021027	0.007005	-1.6505
CD38	0.85234	9.3115	3.1577	0.0051035	0.013958	-2.4975
CD3D	-0.75671	8.3006	-3.5953	0.0018874	0.0064676	-1.5466
CD3E	-0.71159	9.1539	-2.8756	0.0095692	0.02298	-3.0908
CD52	-0.76597	10.769	-4.5257	0.00022252	0.0014227	0.52665
CD82	-0.61521	10.297	-4.9397	8.68e-05	0.00076148	1.4468
CD84	0.61684	8.297	3.6963	0.0014973	0.0054114	-1.3238
CD8A	-0.73367	8.4209	-3.1875	0.0047726	0.013242	-2.4338
CD96	0.73976	8.3345	4.3163	0.0003597	0.0019788	0.05858
CDADC1	0.65781	7.2193	7.3703	4.99e-07	4.54e-05	6.4895
CDC27	0.74754	8.7041	5.6023	1.98e-05	0.00030174	2.8928
CDC34	-0.66412	9.2873	-5.1111	5.9e-05	0.00058912	1.8247
CDC40	0.59906	8.3887	4.6304	0.00017519	0.0012149	0.76008
CDC42BPA	0.96087	8.7313	6.8101	1.53e-06	7.62e-05	5.3967
CDC5L	1.2377	8.4472	7.1364	7.93e-07	5.54e-05	6.0387
CDC6	0.82261	5.5815	4.3176	0.0003586	0.0019776	0.061569
CDCA7L	0.5121	7.8828	3.0119	0.0070738	0.01804	-2.8065
CDH2	0.59006	7.0706	2.641	0.015959	0.034542	-3.5676
CDIPT	-0.86325	10.112	-4.5454	0.00021274	0.0013809	0.57052
CDK1	0.64761	5.3321	5.2081	4.75e-05	0.00051338	2.0373
CDK10	-0.5823	8.7139	-6.4937	2.94e-06	0.00010403	4.7597
CDK17	0.59842	9.4173	5.8393	1.18e-05	0.00022072	3.3989
CDK2AP2	-0.58178	9.1605	-3.5806	0.0019521	0.0066248	-1.5791
CDK5	-0.6667	8.6905	-5.839	1.18e-05	0.00022072	3.3982
CDK5RAP2	0.57425	7.886	3.2279	0.0043571	0.012343	-2.3472
CDK8	0.57526	8.5457	5.3811	3.23e-05	0.0003993	2.4146
CDKL2	0.52242	8.2614	4.0223	0.0007074	0.0031537	-0.59866
CDKL5	0.75154	8.7624	4.4031	0.00029473	0.0017175	0.25262
CDKN2A	-0.5864	7.448	-4.6589	0.00016415	0.00116	0.82363
CDKN2AIP	0.67329	8.081	4.0792	0.00062044	0.0028747	-0.4714
CDPF1	-0.68419	8.2491	-4.5424	0.00021419	0.0013857	0.5639
CEBPZ	0.66527	6.59	5.4544	2.75e-05	0.00036203	2.5736
CENPC	0.5932	7.9733	4.3011	0.00037242	0.0020313	0.024741
CENPE	0.89608	4.5752	7.2117	6.82e-07	5.17e-05	6.1848
CENPF	0.77547	6.1671	6.8289	1.47e-06	7.45e-05	5.4342
CENPJ	0.83146	6.9283	5.6726	1.7e-05	0.00027358	3.0436
CENPN	0.59463	7.7879	4.512	0.00022961	0.0014493	0.49606
CENPU	1.1159	6.2587	4.7123	0.00014536	0.001077	0.94243
CEP112	0.87125	7.8446	6.0169	8.06e-06	0.00017745	3.7736
CEP120	0.65981	8.5308	5.7291	1.5e-05	0.00025479	3.1644
CEP128	0.6246	6.6345	6.331	4.14e-06	0.00012647	4.4267
CEP135	0.59144	6.7592	6.2398	5.01e-06	0.00013779	4.2384
CEP152	0.73989	5.4076	5.5681	2.14e-05	0.00031659	2.8192
CEP162	0.53259	5.6572	3.2005	0.0046351	0.012957	-2.406
CEP170	1.373	8.3083	6.7002	1.92e-06	8.32e-05	5.1771
CEP192	0.65876	8.198	3.9404	0.00085415	0.0035958	-0.78135
CEP290	1.0705	6.1572	7.4389	4.36e-07	4.3e-05	6.6201
CEP350	1.2672	8.8732	7.7482	2.4e-07	3.56e-05	7.2007
CEP55	0.66239	5.8415	4.8958	9.58e-05	0.00081524	1.3497
CEP57	0.83288	8.01	5.8699	1.11e-05	0.00021151	3.4636
CEP63	0.51701	6.925	5.0991	6.06e-05	0.0005998	1.7982
CEP70	1.0442	8.6682	5.3705	3.31e-05	0.00040464	2.3917
CEP78	0.51282	6.9158	4.0917	0.00060294	0.0028207	-0.44363
CEP83	0.79488	6.6255	5.8377	1.19e-05	0.00022072	3.3954
CEP95	0.55756	9.1859	4.5311	0.0002198	0.0014108	0.53867
CEP97	0.83647	7.3523	6.1962	5.5e-06	0.00014474	4.148
CERS4	-0.7763	9.231	-4.6861	0.00015431	0.0011178	0.88406
CERS6	0.55626	9.5745	4.0979	0.00059438	0.0027953	-0.42975
CFB	0.60918	8.8419	3.7415	0.0013495	0.0050141	-1.2235
CFD	-0.61844	10.943	-4.4616	0.00025773	0.0015681	0.38339
CFH	1.4682	9.7129	6.3573	3.91e-06	0.00012414	4.4806
CFHR1	1.1845	5.8804	7.4281	4.45e-07	4.34e-05	6.5997
CFI	1.0218	8.6249	7.1202	8.19e-07	5.58e-05	6.0073
CFTR	0.96654	7.6667	4.3313	0.00034748	0.001937	0.092229
CGNL1	0.55245	8.3494	3.6417	0.001697	0.0059665	-1.4444
CHCHD1	-0.622	8.0229	-3.7652	0.0012781	0.0048348	-1.171
CHCHD2	-0.73142	9.1308	-4.3133	0.00036213	0.0019903	0.052034
CHCHD2P6	-0.52621	7.5724	-3.9758	0.00078736	0.0033969	-0.70247
CHCHD5	-0.55636	7.9624	-5.0015	7.55e-05	0.00069694	1.5832
CHD1	1.3937	8.5262	6.7043	1.9e-06	8.29e-05	5.1854
CHD2	1.3482	9.5346	8.8097	3.38e-08	2.08e-05	9.0873
CHD4	0.58982	9.5279	3.3931	0.0029955	0.0092332	-1.9897
CHD6	0.76057	8.8362	4.1979	0.00047221	0.0023723	-0.20619
CHD7	0.71217	8.0143	5.478	2.61e-05	0.00035167	2.6248
CHD8	0.66356	8.5992	4.2356	0.00043295	0.0022507	-0.12179
CHD9	1.1832	9.1309	6.6317	2.21e-06	8.93e-05	5.0394
CHEK1	0.80278	6.1915	4.537	0.00021686	0.001397	0.5518
CHM	0.6375	7.5303	4.7524	0.00013267	0.0010133	1.0317
CHML	0.81713	7.3106	4.6685	0.00016061	0.0011425	0.84492
CHMP2B	0.77724	8.1436	6.5645	2.54e-06	9.51e-05	4.9035
CHORDC1	1.4396	8.3824	5.9332	9.65e-06	0.00019582	3.5976
CHRM1	-0.51395	7.5917	-3.1749	0.00491	0.013524	-2.4608
CHTF8	-0.71166	9.6976	-5.8829	1.08e-05	0.00020763	3.4911
CHUK	0.92672	8.2861	6.2456	4.95e-06	0.00013718	4.2503
CIB2	-0.51436	6.5626	-3.6028	0.0018554	0.0063974	-1.5302
CILP	0.75428	6.5315	3.8799	0.00098184	0.0039915	-0.91621
CIR1	0.81969	6.0373	6.8429	1.43e-06	7.4e-05	5.462
CKAP2	1.0722	7.1063	6.5189	2.79e-06	0.00010135	4.8109
CKAP5	0.94083	8.1597	5.3454	3.5e-05	0.00041924	2.3371
CLASP2	0.55811	9.3938	4.2986	0.00037463	0.0020383	0.018989
CLCN3	0.56894	8.1732	4.0593	0.00064963	0.0029707	-0.51602
CLCN5	0.52351	7.8368	3.7285	0.0013906	0.0051319	-1.2524
CLDN10	-0.72765	6.3596	-3.9249	0.00088519	0.0036941	-0.81592
CLDN11	-0.65372	9.0141	-4.0793	0.00062036	0.0028747	-0.47128
CLDN5	-0.62464	9.421	-4.1905	0.00048029	0.0024057	-0.22268
CLEC14A	-0.58404	8.9219	-3.6328	0.0017321	0.0060577	-1.4641
CLEC1B	0.53111	5.5104	3.535	0.002167	0.0071607	-1.6794
CLEC3B	-0.96037	9.9148	-6.7584	1.7e-06	7.94e-05	5.2936
CLHC1	0.64727	5.8769	4.6531	0.00016636	0.0011718	0.81061
CLIC2	0.90288	8.6682	6.0015	8.33e-06	0.00018122	3.7414
CLIC3	-0.87066	8.6453	-5.1452	5.46e-05	0.00056014	1.8995
CLINT1	0.87287	10.658	6.097	6.79e-06	0.00016042	3.9415
CLIP1	1.0023	9.1137	6.6854	1.98e-06	8.41e-05	5.1473
CLK4	0.51016	7.8747	3.408	0.0028953	0.0089853	-1.9572
CLN3	-0.71321	9.2555	-5.2648	4.18e-05	0.00046954	2.1614
CLN6	-0.57948	9.4223	-3.943	0.00084903	0.0035791	-0.77553
CLOCK	1.1438	8.2152	7.3856	4.84e-07	4.5e-05	6.5186
CLPX	0.57482	8.4901	4.5624	0.0002046	0.0013418	0.60857
CLTB	-0.53239	9.7131	-4.1126	0.00057464	0.002732	-0.39695
CLTC	1.083	10.133	5.9856	8.62e-06	0.00018572	3.7079
CLTC-IT1	0.53145	7.204	3.0158	0.0070138	0.017917	-2.7984
CMAHP	1.2437	9.8595	4.0941	0.00059962	0.0028115	-0.43827
CMTM7	-0.65188	9.6732	-5.1135	5.87e-05	0.00058759	1.8298
CMTM8	-0.64742	8.4619	-3.4104	0.0028796	0.0089506	-1.952
CNKSR3	0.63696	8.4964	2.8008	0.01128	0.026203	-3.2447
CNN2	-0.53665	10.803	-3.6517	0.0016587	0.0058723	-1.4224
CNNM3	-0.64496	8.7534	-4.2897	0.00038232	0.0020676	-0.0007867
CNOT1	0.82208	10.405	4.5655	0.00020316	0.0013357	0.61548
CNOT2	0.64334	9.9146	5.4684	2.66e-05	0.00035731	2.604
CNOT6L	0.5806	9.5823	3.7716	0.0012594	0.0047919	-1.1568
CNPPD1	-0.80832	9.4917	-5.7003	1.6e-05	0.00026299	3.1028
CNR1	0.70252	6.8187	3.6319	0.0017356	0.0060686	-1.466
CNST	0.84738	7.7871	5.6945	1.62e-05	0.00026537	3.0903
CNTF	0.54887	7.6148	6.1119	6.58e-06	0.00015727	3.9726
CNTLN	0.68652	7.2583	4.9878	7.78e-05	0.00071063	1.5531
CNTN1	0.50402	7.1872	3.55	0.0020936	0.0069826	-1.6463
CNTRL	0.98687	7.3274	7.2911	5.83e-07	4.82e-05	6.3377
COA3	-0.63925	8.7418	-4.2228	0.00044593	0.002293	-0.15052
COBLL1	0.74389	8.8778	5.8314	1.2e-05	0.00022294	3.3822
COG3	0.53305	8.7016	4.6259	0.000177	0.0012227	0.75005
COG5	0.74415	9.6639	4.5937	0.0001905	0.001276	0.6783
COG6	0.51119	8.3317	3.9736	0.00079136	0.0034084	-0.70739
COIL	0.6543	8.9232	4.1055	0.00058401	0.0027611	-0.41265
COL12A1	0.6207	9.3204	3.3586	0.0032398	0.0098035	-2.0647
COL14A1	1.0853	8.906	3.223	0.0044051	0.012447	-2.3576
COL4A3BP	0.75014	8.8079	6.2396	5.02e-06	0.00013779	4.2381
COL5A2	0.53724	7.7776	3.0118	0.0070765	0.018041	-2.8068
COL6A3	0.64501	10.239	2.783	0.011726	0.027015	-3.281
COL8A1	0.50766	7.9225	3.1962	0.00468	0.013055	-2.4152
COMMD3	-0.65962	8.2591	-5.4242	2.93e-05	0.00037698	2.5083
COMMD4	-0.56159	8.372	-4.7113	0.0001457	0.001078	0.94016
COMMD6	-0.71835	9.4135	-4.5645	0.00020363	0.0013378	0.61324
COMT	-0.643	10.424	-4.6544	0.00016587	0.0011693	0.81347
COPA	0.73205	10.953	4.4107	0.00028963	0.001698	0.26962
COPB1	1.1535	9.4126	6.7857	1.61e-06	7.73e-05	5.348
COPB2	1.106	9.1747	5.435	2.87e-05	0.00037318	2.5317
COPE	-0.82799	9.3335	-5.1014	6.03e-05	0.00059805	1.8034
COPS2	1.2652	9.8191	8.0253	1.42e-07	2.75e-05	7.7089
COPS4	0.85091	8.1506	8.3607	7.6e-08	2.3e-05	8.3091
COPZ1	-0.54512	11.027	-4.7323	0.0001389	0.0010448	0.98685
COPZ2	-0.69915	9.0422	-4.0072	0.0007324	0.00323	-0.63233
COQ10A	-0.50065	8.3193	-4.6672	0.00016108	0.0011441	0.84211
COQ10B	0.59886	9.5522	4.8241	0.00011274	0.00090916	1.1908
COQ4	-0.60213	8.3511	-5.8885	1.06e-05	0.00020631	3.503
CORIN	0.56815	7.154	2.6971	0.014137	0.031364	-3.4552
CORO1A	-1.0949	10.403	-5.8543	1.14e-05	0.00021606	3.4307
CORO1B	-0.55434	9.1332	-4.1619	0.00051302	0.0025209	-0.28676
CORO1C	0.51723	11.358	3.2647	0.0040092	0.011558	-2.268
CORO2B	-0.67294	7.9007	-5.9733	8.85e-06	0.00018819	3.6821
COX4I2	-0.89028	7.9234	-6.0347	7.76e-06	0.00017343	3.811
COX5B	-0.90038	10.845	-6.6983	1.93e-06	8.33e-05	5.1734
COX6B1	-0.87601	10.391	-6.2483	4.93e-06	0.00013678	4.2559
COX6C	-0.54904	9.7381	-4.0783	0.00062182	0.0028775	-0.47355
COX7A1	-0.81171	8.6234	-6.762	1.69e-06	7.92e-05	5.3008
COX7A2	-0.57342	9.2974	-4.5331	0.00021881	0.001406	0.54309
COX7A2L	-0.50234	9.5666	-5.1446	5.47e-05	0.00056014	1.8981
COX7B	-0.85746	7.4443	-3.3292	0.0034639	0.010317	-2.1285
COX7C	-0.5626	8.8093	-4.8395	0.00010886	0.00088721	1.2251
COX8A	-0.86239	10.61	-5.4829	2.58e-05	0.00035077	2.6354
CP	1.3244	7.4404	2.4587	0.023532	0.047407	-3.9252
CPAMD8	-0.68443	8.8746	-5.0815	6.3e-05	0.00061441	1.7595
CPD	0.98296	10.155	5.3704	3.31e-05	0.00040464	2.3915
CPM	0.5726	11.318	3.5415	0.0021349	0.0070886	-1.6651
CPNE2	-0.65117	10.566	-3.8029	0.001172	0.0045497	-1.0874
CPNE3	0.59162	10.811	3.9283	0.00087822	0.0036701	-0.80827
CPSF2	0.50234	8.9241	4.2558	0.00041331	0.0021823	-0.07664
CPSF3	0.60101	7.711	5.0298	7.08e-05	0.00066793	1.6458
CPXM1	0.50081	8.1577	3.1954	0.0046887	0.013066	-2.417
CR1	0.58103	7.3414	3.5266	0.0022091	0.0072716	-1.6979
CREBRF	1.075	9.2181	7.3006	5.72e-07	4.77e-05	6.3559
CRIP1	-0.69633	8.9212	-5.597	2.01e-05	0.00030368	2.8814
CRIP1P4	-0.74055	8.4505	-6.1734	5.77e-06	0.00014871	4.1007
CRIP2	-1.0975	11.042	-7.4939	3.92e-07	4.04e-05	6.7244
CRNKL1	0.61148	8.0355	4.7454	0.0001348	0.0010247	1.0161
CRYAB	-0.52438	10.154	-2.6601	0.015317	0.03338	-3.5296
CRYBG3	1.0446	9.3105	5.4312	2.89e-05	0.00037477	2.5233
CRYL1	-0.70602	8.4688	-6.7193	1.84e-06	8.17e-05	5.2155
CSDE1	0.82625	11.819	4.8654	0.00010267	0.00085352	1.2823
CSE1L	0.80671	9.14	6.2826	4.58e-06	0.00013382	4.3268
CSF2RB	-0.53901	9.2236	-4.1302	0.00055172	0.0026548	-0.35743
CSGALNACT2	0.64299	9.5254	5.7607	1.4e-05	0.00024593	3.2316
CSK	-0.53178	8.2782	-4.3865	0.00030617	0.0017636	0.21552
CSNK1A1	0.52902	9.6483	4.2871	0.00038464	0.0020769	-0.006667
CSPP1	0.59922	7.8518	4.8304	0.00011114	0.00090006	1.2048
CST6	-0.61666	7.9382	-5.5707	2.12e-05	0.00031543	2.8247
CST7	-0.71417	9.7422	-4.8403	0.00010866	0.00088713	1.2269
CSTF3	0.55373	7.6207	5.166	5.21e-05	0.00054488	1.9452
CTAGE15	0.5239	5.8797	3.5608	0.0020426	0.0068599	-1.6226
CTAGE9	0.53968	5.1298	5.0376	6.96e-05	0.00065986	1.6629
CTDSP1	-0.55776	9.9489	-4.1524	0.00052433	0.0025575	-0.30795
CTDSPL2	0.64354	9.5631	5.5369	2.29e-05	0.0003292	2.752
CTF1	-0.50509	9.2904	-5.3442	3.5e-05	0.00041999	2.3344
CTIF	-0.51571	8.7921	-4.4888	0.00024213	0.0015002	0.44429
CTNNA1	0.64787	10.496	3.5755	0.0019751	0.0066875	-1.5903
CTNNAL1	0.56375	8.6365	2.8898	0.0092742	0.022392	-3.0614
CTNNB1	0.80825	11.927	4.6914	0.00015243	0.001111	0.896
CTPS1	0.51407	8.0784	3.2759	0.0039084	0.01133	-2.2437
CTR9	0.94628	8.3559	5.6599	1.75e-05	0.00027789	3.0164
CTSE	0.73341	11.528	3.1705	0.0049584	0.01362	-2.4701
CTSF	-0.7858	9.1674	-5.8425	1.17e-05	0.00021998	3.4057
CTSK	0.59193	9.6408	3.2582	0.004068	0.011694	-2.2819
CTSS	0.53228	9.7356	2.6566	0.015434	0.033585	-3.5366
CTSW	-1.151	8.9698	-4.7111	0.00014573	0.001078	0.9399
CTTNBP2NL	0.60711	9.4946	4.2232	0.0004455	0.0022928	-0.14958
CUL1	0.73548	9.5679	4.9334	8.8e-05	0.00076958	1.4328
CUL2	0.81899	8.0552	6.8736	1.35e-06	7.22e-05	5.5229
CUL3	0.97639	9.4355	7.6508	2.89e-07	3.64e-05	7.0195
CUL4A	0.51503	8.7132	4.9244	8.98e-05	0.00078126	1.4131
CUTA	-0.6037	10.09	-5.3313	3.61e-05	0.00042733	2.3064
CWC22	0.92733	7.6631	6.177	5.73e-06	0.00014824	4.1081
CWC27	0.74034	7.4023	6.2654	4.75e-06	0.00013421	4.2913
CWF19L2	0.91309	6.9096	6.16	5.94e-06	0.00015001	4.0727
CX3CR1	-0.97479	7.7329	-2.8571	0.0099669	0.023734	-3.129
CXADR	0.59179	9.9154	5.2504	4.32e-05	0.00047951	2.13
CXCL12	-0.56515	9.6026	-4.1458	0.0005323	0.0025843	-0.32261
CXCL16	-0.51293	10.602	-3.6441	0.0016877	0.0059441	-1.439
CXCL8	1.7045	9.472	3.4648	0.0025439	0.0081293	-1.8332
CXorf23	0.51358	7.3553	4.7808	0.00012438	0.0009716	1.0947
CXorf57	0.53641	6.3757	5.571	2.12e-05	0.00031543	2.8255
CXXC5	-0.56817	9.149	-3.7317	0.0013802	0.0051029	-1.2452
CYB561A3	-0.6827	8.8212	-4.8721	0.00010112	0.00084572	1.2972
CYB5D1	0.61073	8.7475	2.9077	0.0089147	0.021706	-3.0243
CYB5R3	-0.52949	11.25	-5.0922	6.15e-05	0.00060508	1.7832
CYBA	-0.58489	8.5989	-4.8234	0.00011292	0.00090955	1.1892
CYBB	0.65688	11.051	3.6304	0.0017416	0.0060848	-1.4693
CYCS	0.56753	8.2627	4.4895	0.00024179	0.0014992	0.44567
CYGB	-0.69729	9.4024	-4.9589	8.31e-05	0.00073888	1.4893
CYHR1	-0.63167	7.8335	-3.8636	0.0010193	0.0040949	-0.95244
CYLD	0.91473	8.3717	4.4676	0.00025422	0.0015552	0.39676
CYP27A1	-0.64897	10.155	-4.8945	9.61e-05	0.00081689	1.3468
CYP3A5	0.54751	8.1342	2.736	0.012994	0.029261	-3.3768
CYP51A1	0.61828	9.2718	4.3054	0.00036882	0.0020165	0.034202
CYP7B1	0.56473	8.5239	3.5533	0.0020779	0.0069459	-1.6391
CYSTM1	-0.63133	10.648	-5.6502	1.78e-05	0.00028225	2.9955
CYTIP	0.66941	9.7812	4.1477	0.00053001	0.002577	-0.31842
DAAM1	0.59592	8.3535	3.2101	0.0045357	0.012729	-2.3854
DACH1	-0.54479	8.0036	-4.179	0.00049315	0.0024523	-0.24837
DAD1	-0.50983	12.847	-5.4232	2.94e-05	0.00037704	2.5061
DAG1	-0.63192	9.3603	-5.7552	1.42e-05	0.00024692	3.2199
DALRD3	-0.54084	9.1659	-4.7316	0.0001391	0.001045	0.98541
DAO	-0.56474	5.5673	-4.948	8.52e-05	0.00075212	1.4651
DARS	0.69524	9.7455	5.4194	2.97e-05	0.00037855	2.4979
DBF4	0.70627	4.5235	3.7882	0.0012121	0.0046619	-1.1199
DBP	-0.54733	8.7411	-3.3122	0.0036	0.010612	-2.1653
DCAF15	-0.53638	8.6153	-4.075	0.00062652	0.0028931	-0.48087
DCAF6	0.72096	9.5463	6.0264	7.9e-06	0.00017544	3.7936
DCAKD	-0.65434	9.8796	-4.6679	0.00016084	0.0011429	0.84357
DCLK1	1.118	7.3546	4.6986	0.00014996	0.0010993	0.91199
DCLRE1A	0.61119	6.5764	4.8503	0.00010623	0.00087537	1.2489
DCTN3	-0.87334	9.8178	-5.7862	1.33e-05	0.00023809	3.2859
DCTN4	0.6305	9.3514	4.6465	0.00016887	0.0011848	0.79594
DCUN1D3	0.69965	9.774	3.8841	0.00097232	0.0039632	-0.90678
DDAH2	-0.51875	8.9438	-4.2365	0.00043204	0.0022473	-0.11974
DDX1	0.99687	9.0892	5.6349	1.85e-05	0.00028798	2.9629
DDX10	1.0102	7.0571	6.2513	4.89e-06	0.00013673	4.2621
DDX11L2	-0.56441	7.0447	-3.3048	0.0036605	0.010759	-2.1812
DDX18	1.0981	8.694	5.8246	1.22e-05	0.00022492	3.3676
DDX20	0.77709	7.3697	7.4245	4.48e-07	4.35e-05	6.5927
DDX21	1.5265	8.5979	5.1917	4.92e-05	0.00052393	2.0015
DDX23	0.52861	9.1587	3.3802	0.0030848	0.0094322	-2.0178
DDX24	0.55212	10.285	3.2558	0.0040904	0.011751	-2.2871
DDX3X	1.1419	10.173	5.5077	2.44e-05	0.00034079	2.6889
DDX42	0.61027	8.9441	4.4871	0.00024308	0.001502	0.44046
DDX46	0.95133	8.5215	7.9413	1.66e-07	2.93e-05	7.5561
DDX47	0.76354	9.2819	4.9493	8.49e-05	0.00075017	1.4682
DDX5	0.831	11.292	4.9566	8.35e-05	0.00074169	1.4841
DDX52	1.093	8.2431	6.4119	3.49e-06	0.00011716	4.5926
DDX58	0.63481	7.9922	2.6414	0.015945	0.03452	-3.5668
DDX60L	1.1167	8.4145	4.342	0.00033905	0.0019046	0.11614
DEFA1B	0.90228	7.6372	2.7423	0.012816	0.028937	-3.3639
DEK	0.78229	8.952	6.328	4.16e-06	0.00012691	4.4204
DENND1B	0.805	7.7175	6.0974	6.79e-06	0.00016042	3.9423
DENND2A	-0.66554	8.1289	-5.8694	1.11e-05	0.00021151	3.4627
DENND2C	0.98327	6.6023	4.9628	8.24e-05	0.00073431	1.4978
DENND4A	0.86223	9.8481	5.3204	3.69e-05	0.00043345	2.2827
DENND4C	0.71937	9.8276	5.1498	5.41e-05	0.00055723	1.9096
DESI2	0.55997	9.1853	4.4312	0.00027629	0.0016397	0.31558
DET1	-0.57615	7.5399	-4.3811	0.00030996	0.0017797	0.20354
DEXI	-0.7744	10.051	-6.152	6.04e-06	0.00015237	4.0561
DGAT1	-0.51981	9.5098	-4.2694	0.00040065	0.0021318	-0.046364
DGCR6L	-0.56253	8.4725	-4.6757	0.00015799	0.0011321	0.86102
DGKH	0.69076	8.6774	4.4397	0.00027099	0.0016211	0.33447
DHRS1	-0.6504	8.8743	-6.0265	7.9e-06	0.00017544	3.7938
DHRS4L2	-0.51949	8.4534	-6.3211	4.22e-06	0.00012719	4.4062
DHX15	0.87965	9.232	5.3957	3.13e-05	0.00039089	2.4464
DHX29	0.96587	8.387	5.7515	1.43e-05	0.00024703	3.2121
DHX32	0.64505	8.0016	4.1994	0.00047055	0.0023669	-0.20277
DHX36	1.1272	8.1197	6.852	1.41e-06	7.37e-05	5.48
DHX58	-0.6275	8.3157	-4.6851	0.00015464	0.0011193	0.88196
DHX9	1.1053	8.7497	6.0629	7.31e-06	0.00016681	3.8701
DIAPH2	1.138	8.9959	7.7278	2.49e-07	3.56e-05	7.1628
DICER1	0.98205	9.8985	4.6957	0.00015094	0.0011037	0.90561
DIEXF	0.52735	7.6	3.8568	0.0010354	0.0041438	-0.96761
DIS3	1.2055	8.0104	6.6199	2.26e-06	9.05e-05	5.0155
DIS3L	0.5572	7.8428	3.8496	0.0010527	0.0041987	-0.98359
DKC1	0.74724	7.7997	4.7924	0.00012115	0.00095259	1.1205
DKK2	-0.55524	8.3811	-2.8542	0.010031	0.023849	-3.135
DLD	1.0156	8.4928	7.5216	3.71e-07	3.99e-05	6.7768
DLG1	0.69255	9.7485	5.7519	1.43e-05	0.00024703	3.2131
DLG2	0.62634	6.8429	4.6682	0.0001607	0.0011425	0.84437
DLGAP5	0.64776	4.9427	5.8227	1.23e-05	0.00022521	3.3637
DLL4	-0.97664	9.7281	-6.5562	2.58e-06	9.59e-05	4.8867
DMD	0.63041	7.61	5.7071	1.58e-05	0.00026154	3.1173
DMPK	-0.50317	9.0081	-5.195	4.89e-05	0.00052226	2.0087
DMTF1	1.0187	9.1458	6.0953	6.82e-06	0.00016055	3.9379
DMXL1	0.85824	8.7448	5.9419	9.47e-06	0.00019353	3.6158
DMXL2	0.86901	8.8006	4.7447	0.00013503	0.0010261	1.0144
DNA2	0.75928	6.2075	5.6687	1.71e-05	0.00027444	3.0353
DNAH5	1.0713	7.3022	3.3535	0.0032778	0.0098988	-2.0758
DNAH6	1.0273	6.8444	2.8528	0.010063	0.023909	-3.138
DNAH7	0.67373	6.3421	2.4716	0.022903	0.046365	-3.9004
DNAJA1	0.77994	8.5412	3.6055	0.0018439	0.0063748	-1.5242
DNAJB14	0.58595	8.2387	5.6663	1.72e-05	0.00027491	3.03
DNAJB2	-0.51358	8.1081	-5.5403	2.27e-05	0.00032787	2.7593
DNAJB4	0.56385	9.022	3.8165	0.0011359	0.0044413	-1.0571
DNAJB9	0.54575	8.3761	2.6657	0.015133	0.033071	-3.5183
DNAJC10	1.0089	8.751	6.8256	1.48e-06	7.45e-05	5.4276
DNAJC13	1.0988	8.8302	4.9407	8.66e-05	0.0007604	1.4491
DNAJC2	0.99764	7.5218	7.3792	4.9e-07	4.52e-05	6.5064
DNAJC21	1.2266	8.2213	8.4393	6.58e-08	2.14e-05	8.4474
DNAJC28	0.69991	5.8165	6.6422	2.16e-06	8.81e-05	5.0605
DNAJC3	1.2148	8.6887	6.2931	4.48e-06	0.00013201	4.3486
DNAJC30	-0.53914	8.8269	-4.8522	0.00010578	0.00087207	1.2531
DNAJC4	-0.5242	8.3433	-4.616	0.00018106	0.0012398	0.72792
DNAJC7	0.66767	8.5465	5.7226	1.52e-05	0.00025696	3.1506
DNAL4	-0.78697	7.9045	-6.206	5.39e-06	0.0001437	4.1683
DNASE2	-0.62542	8.9917	-7.2621	6.17e-07	4.88e-05	6.282
DNM1L	1.2739	8.7008	7.6084	3.14e-07	3.68e-05	6.94
DNPEP	-0.55257	9.3461	-6.8263	1.48e-06	7.45e-05	5.4289
DNPH1	-0.50188	9.1066	-3.2149	0.0044866	0.012613	-2.3751
DNTTIP2	1.727	8.3075	7.6124	3.11e-07	3.68e-05	6.9475
DOCK10	1.2755	8.617	6.1149	6.54e-06	0.00015649	3.9788
DOCK11	1.0591	9.2129	5.2545	4.28e-05	0.00047665	2.1389
DOCK2	0.55727	9.0264	2.6677	0.015067	0.032952	-3.5143
DOCK5	0.93312	9.2725	3.9054	0.00092575	0.0038222	-0.85928
DOCK6	-0.62173	9.1566	-4.2594	0.0004099	0.0021662	-0.068573
DOCK7	0.73842	8.1833	5.5198	2.38e-05	0.000337	2.7151
DOCK8	0.63745	9.3118	2.896	0.0091492	0.022132	-3.0487
DOCK9	0.98874	10.646	3.8233	0.0011181	0.0043921	-1.0419
DOK2	-0.76041	8.7901	-4.8862	9.79e-05	0.00082769	1.3284
DOPEY1	0.97319	8.2563	4.9793	7.93e-05	0.00071782	1.5343
DPEP2	-0.51088	8.6833	-3.6186	0.0017893	0.0062225	-1.4953
DPH3	0.88572	8.2877	6.6825	1.99e-06	8.41e-05	5.1415
DPM3	-0.52094	9.2471	-4.6993	0.00014971	0.0010983	0.91358
DPP4	1.4509	8.9034	6.13	6.33e-06	0.00015581	4.0102
DPP6	-0.77294	7.0238	-4.1767	0.00049581	0.0024614	-0.25361
DPP7	-0.63098	10.81	-7.0707	9.04e-07	5.89e-05	5.9108
DPP8	0.55707	8.7252	4.772	0.00012689	0.00098432	1.0752
DPT	-0.75479	9.6763	-2.9274	0.008535	0.020956	-2.9834
DPYD	0.83056	10.076	4.9939	7.68e-05	0.00070476	1.5666
DSC2	0.62232	8.3038	4.7555	0.00013174	0.0010079	1.0385
DSC3	0.55243	4.973	4.0374	0.00068317	0.0030791	-0.56486
DSE	0.64947	8.5745	3.4744	0.0024886	0.007984	-1.8122
DSEL	0.61534	8.0574	3.9917	0.00075902	0.0033091	-0.66695
DSG2	1.3042	7.8941	5.7048	1.58e-05	0.00026189	3.1123
DSP	0.82461	8.1197	3.412	0.002869	0.0089209	-1.9484
DST	1.0997	9.6819	5.8846	1.07e-05	0.00020729	3.4949
DTX3L	0.65435	9.0245	3.1867	0.0047812	0.013258	-2.4355
DXO	-0.5663	8.2974	-5.5056	2.45e-05	0.00034119	2.6845
DYNC1H1	0.5224	10.165	2.7456	0.012724	0.028758	-3.3572
DYNC2H1	0.76656	7.4469	5.9702	8.91e-06	0.00018836	3.6754
DYNLL1	-0.68395	9.8381	-5.4225	2.95e-05	0.00037732	2.5045
DZIP3	0.62039	7.1928	4.4878	0.00024272	0.0015008	0.44191
E2F6	0.75833	7.9996	5.5242	2.35e-05	0.00033463	2.7246
EBNA1BP2	0.569	8.5652	3.4683	0.0025236	0.0080776	-1.8256
ECD	0.71584	9.8834	4.9829	7.87e-05	0.00071417	1.5423
ECHDC1	1.0286	8.9502	7.3982	4.72e-07	4.46e-05	6.5427
ECI1	-0.65978	9.1082	-6.918	1.23e-06	6.87e-05	5.6107
ECT2	0.93758	6.8187	5.7479	1.44e-05	0.00024733	3.2044
EDA2R	-0.52505	7.3414	-4.3886	0.00030468	0.0017567	0.22028
EDEM3	0.81239	8.7262	5.5409	2.27e-05	0.00032787	2.7606
EDF1	-0.79838	10.702	-6.51	2.84e-06	0.00010218	4.7929
EDN1	-0.7537	10.649	-2.9458	0.008195	0.020288	-2.9451
EDNRA	-0.51946	10.714	-4.1355	0.00054513	0.0026316	-0.34575
EDRF1	0.59858	8.1636	4.0609	0.00064722	0.0029641	-0.51241
EEA1	1.3832	7.9137	8.37	7.47e-08	2.3e-05	8.3256
EED	0.62763	8.5479	6.7199	1.84e-06	8.17e-05	5.2165
EEF1A1P13	0.5938	9.3635	4.2556	0.0004135	0.0021827	-0.077088
EFCC1	-0.70291	9.2453	-6.1273	6.37e-06	0.00015581	4.0047
EFEMP2	-0.56367	9.8599	-4.551	0.00021002	0.0013673	0.58309
EFNA4	-0.61162	7.8736	-4.5237	0.00022354	0.001425	0.5222
EFR3A	0.5968	10.019	3.861	0.0010254	0.0041137	-0.95818
EFR3B	-0.63888	8.2061	-5.5526	2.21e-05	0.00032241	2.7857
EFTUD1	0.86441	6.8052	4.983	7.87e-05	0.00071417	1.5426
EGFL6	0.57721	8.7469	3.2103	0.0045333	0.012726	-2.3849
EGFL7	-0.67913	9.0961	-6.0729	7.15e-06	0.00016483	3.891
EHBP1	0.60765	7.6429	4.0401	0.00067893	0.0030631	-0.55882
EHD2	-0.55878	10.548	-4.7333	0.00013858	0.001043	0.98908
EHD3	-0.67354	8.4225	-4.0713	0.00063187	0.0029065	-0.48911
EHF	1.4227	9.3203	7.8157	2.11e-07	3.3e-05	7.3256
EID3	1.3021	8.1208	4.6932	0.00015181	0.0011078	0.89998
EIF1AX	0.90051	9.6021	7.818	2.1e-07	3.3e-05	7.3298
EIF2A	0.71992	9.2818	5.5284	2.33e-05	0.00033298	2.7336
EIF2AK2	0.81742	8.9174	3.8368	0.001084	0.00429	-1.0119
EIF2AK3	1.0142	8.6191	5.7728	1.37e-05	0.00024123	3.2575
EIF2AK4	0.72707	8.7796	3.793	0.001199	0.0046202	-1.1093
EIF2B3	0.50642	7.6057	4.4345	0.00027424	0.0016318	0.32284
EIF2S1	1.1209	9.2348	5.8929	1.05e-05	0.00020546	3.5124
EIF2S2	0.91993	9.4466	7.6879	2.69e-07	3.58e-05	7.0886
EIF2S2P4	0.63508	7.7952	6.0448	7.59e-06	0.00017101	3.8322
EIF3A	1.3606	10.058	6.7778	1.64e-06	7.78e-05	5.3325
EIF3C	0.54967	11.055	5.3239	3.67e-05	0.00043166	2.2902
EIF3D	0.51677	10.599	3.9948	0.00075364	0.0032944	-0.66005
EIF3H	0.57098	10.544	6.0812	7.03e-06	0.00016421	3.9083
EIF3J	0.86756	8.3872	6.1187	6.49e-06	0.00015599	3.9867
EIF3K	-0.567	11.26	-5.8214	1.23e-05	0.00022556	3.3608
EIF3M	0.64433	10.103	5.4313	2.89e-05	0.00037477	2.5237
EIF4A3	0.70493	10.069	4.3014	0.00037218	0.0020312	0.025382
EIF4B	0.84802	11.267	5.3816	3.23e-05	0.00039914	2.4157
EIF4G2	0.59675	11.313	4.4644	0.00025608	0.0015618	0.38965
EIF5	1.2476	10.037	5.9579	9.15e-06	0.00019022	3.6497
EIF5B	1.3443	8.604	7.5759	3.34e-07	3.77e-05	6.879
ELF1	0.83847	10.284	6.0639	7.29e-06	0.00016667	3.8722
ELF2	0.65426	8.607	6.6472	2.14e-06	8.75e-05	5.0705
ELL2	1.0497	9.8964	4.2282	0.0004404	0.0022755	-0.13839
ELL2P1	1.1984	10.069	4.1733	0.00049963	0.0024768	-0.26107
ELOF1	-0.5309	9.5299	-4.894	9.62e-05	0.00081711	1.3456
ELOVL1	-0.752	11.263	-5.9276	9.77e-06	0.00019619	3.5858
ELOVL2	0.61228	5.7739	3.6445	0.0016863	0.0059404	-1.4382
ELOVL6	0.65779	6.6229	4.8779	9.98e-05	0.00083774	1.3101
ELOVL7	0.643	8.2368	5.6863	1.65e-05	0.00026866	3.0729
ELTD1	0.93552	9.1511	7.0917	8.67e-07	5.72e-05	5.9518
EMC2	0.57719	8.9065	3.9987	0.00074691	0.0032721	-0.65135
EMC6	-0.6429	7.626	-4.2758	0.0003948	0.0021095	-0.032038
EMD	-0.628	9.7172	-4.9361	8.75e-05	0.00076611	1.4389
EML3	-0.54417	8.9124	-5.461	2.71e-05	0.0003608	2.5879
EML4	0.94391	10.149	4.9641	8.21e-05	0.00073295	1.5008
EMP1	0.90295	11.681	3.1183	0.0055758	0.014968	-2.5814
ENOX2	0.76466	7.437	4.9952	7.66e-05	0.0007043	1.5694
ENTPD1	0.5915	9.9319	2.4566	0.02364	0.047564	-3.9294
EOGT	0.54519	9.2602	4.1929	0.00047767	0.0023946	-0.21737
EOMES	-0.55393	7.861	-4.5712	0.00020054	0.0013229	0.62813
EPB41	0.50817	8.6068	3.4398	0.0026932	0.0084922	-1.8879
EPB41L2	0.57412	9.5628	3.8918	0.00095518	0.0039094	-0.88957
EPB41L3	0.68637	8.9677	4.1867	0.00048448	0.0024213	-0.23114
EPB41L4A-AS1	-0.50581	8.3455	-3.2853	0.0038265	0.011139	-2.2235
EPC1	0.54983	8.4943	4.6125	0.00018247	0.0012429	0.72032
EPC2	0.95334	8.7164	6.7759	1.64e-06	7.78e-05	5.3285
EPGN	0.57152	4.5813	2.7733	0.011977	0.027438	-3.3008
EPHA4	1.0125	8.349	5.8659	1.12e-05	0.00021267	3.4553
EPM2AIP1	0.56578	8.8977	3.448	0.0026432	0.0083716	-1.8699
EPN2	-0.55603	9.1675	-5.7138	1.55e-05	0.00025961	3.1316
EPRS	1.2593	8.0525	7.2973	5.76e-07	4.78e-05	6.3497
EPS15	0.66843	10.537	4.9677	8.15e-05	0.00072879	1.5086
EPS8	1.1368	9.8339	6.862	1.38e-06	7.29e-05	5.4999
EPS8L2	-0.50493	8.9931	-5.5398	2.27e-05	0.00032789	2.7582
ERBB2	-0.57154	9.2934	-6.2418	4.99e-06	0.0001376	4.2425
ERBB2IP	0.93684	9.9084	8.1321	1.16e-07	2.66e-05	7.9019
ERBB4	0.93788	7.9768	4.4954	0.00023851	0.0014887	0.45896
ERC1	0.82508	9.1451	6.5942	2.39e-06	9.23e-05	4.9636
ERCC5	0.73482	8.4491	4.4695	0.00025311	0.00155	0.40103
ERCC6	0.97491	7.7547	5.1238	5.73e-05	0.00057774	1.8526
ERCC6L2	0.89007	7.8447	5.9008	1.03e-05	0.00020353	3.5291
ERGIC2	0.79233	9.0455	6.997	1.05e-06	6.36e-05	5.7664
ERI1	0.61445	7.4146	4.3005	0.00037301	0.0020314	0.023201
ERI2	0.66747	6.6499	5.8848	1.07e-05	0.00020729	3.4951
ERLEC1	0.57969	9.5012	5.085	6.25e-05	0.00061307	1.7673
ERLIN1	0.52232	9.5003	4.2368	0.00043174	0.0022464	-0.11907
ERMN	0.52027	4.734	5.6273	1.88e-05	0.00029005	2.9465
ERO1L	0.69755	9.2404	5.9609	9.09e-06	0.00018924	3.6559
ERO1LB	0.67498	7.6272	3.6827	0.0015447	0.0055448	-1.3538
ERRFI1	0.61004	11.278	3.849	0.0010542	0.0042018	-0.98494
ERV3-1	0.70686	9.8553	3.6031	0.0018539	0.0063961	-1.5294
ESAM	-0.51855	9.3054	-3.8903	0.00095848	0.0039202	-0.89291
ESCO1	0.71235	7.3915	6.7791	1.63e-06	7.78e-05	5.3351
ESCO2	0.7753	4.7947	8.0473	1.36e-07	2.75e-05	7.7488
ESF1	0.92825	6.4341	6.7002	1.92e-06	8.32e-05	5.1771
ETAA1	0.54636	6.4929	3.4408	0.0026869	0.0084785	-1.8856
ETF1	0.51111	8.809	3.1811	0.0048414	0.013383	-2.4474
ETFDH	0.75511	7.6984	4.5044	0.00023367	0.0014681	0.47896
EVI5	0.72963	8.2635	7.3081	5.64e-07	4.77e-05	6.3704
EVL	-0.58354	9.0619	-5.4364	2.86e-05	0.00037228	2.5348
EXOC1	0.77404	8.5992	4.3005	0.000373	0.0020314	0.023234
EXOC2	0.55782	8.8258	3.6661	0.0016048	0.0057235	-1.3906
EXOC4	0.68416	8.8823	3.8995	0.00093836	0.0038591	-0.87238
EXOC5P1	0.83188	6.8814	4.6699	0.0001601	0.0011418	0.84803
EXOC6B	0.57581	8.923	3.855	0.0010396	0.004154	-0.9715
EXOSC4	-0.57454	8.5847	-5.1058	5.97e-05	0.00059473	1.8131
EXOSC9	0.61993	8.0706	4.6895	0.00015311	0.0011132	0.89164
EXPH5	0.87517	8.429	4.405	0.00029345	0.0017125	0.25687
EYS	0.52471	4.9347	4.2601	0.00040923	0.0021639	-0.06698
EZH2	0.88696	6.9308	4.9317	8.84e-05	0.00077195	1.4291
EZR	0.65	10.808	3.4402	0.0026905	0.008487	-1.8869
F10	-0.56643	9.0081	-5.2864	3.99e-05	0.00045622	2.2084
F13A1	1.003	10.726	4.5961	0.00018945	0.0012723	0.6837
F5	0.57337	6.5189	3.5721	0.0019904	0.0067276	-1.5977
F8A2	-0.70158	10.514	-5.1446	5.47e-05	0.00056014	1.8982
FAAH	-0.52304	7.8546	-5.5655	2.15e-05	0.00031764	2.8136
FABP3	0.98395	8.2795	3.1706	0.0049573	0.013619	-2.4699
FADS3	-0.50145	10.03	-3.0778	0.0061065	0.01606	-2.6675
FAIM3	-0.57567	7.9303	-3.5151	0.0022677	0.0074083	-1.723
FAM102B	0.65102	7.997	4.5814	0.00019592	0.001304	0.65089
FAM111A	0.69087	8.6474	3.4101	0.0028814	0.0089515	-1.9526
FAM111B	0.80821	5.7338	6.7111	1.88e-06	8.23e-05	5.1989
FAM126B	0.51127	8.7505	4.2664	0.00040337	0.0021418	-0.052938
FAM127A	-0.67191	11.092	-6.0875	6.93e-06	0.00016265	3.9215
FAM127B	-0.72708	10.224	-4.9924	7.7e-05	0.00070549	1.5632
FAM127C	-0.57002	9.7835	-3.8715	0.0010008	0.0040387	-0.93472
FAM129A	0.53257	8.8512	3.169	0.0049758	0.013659	-2.4734
FAM133B	1.275	7.873	10.273	2.86e-09	1.34e-05	11.431
FAM134B	0.58211	7.6664	4.0493	0.00066466	0.0030185	-0.53821
FAM135A	1.0386	8.4426	6.4891	2.97e-06	0.00010483	4.7503
FAM13A	0.76219	8.7673	3.9645	0.00080795	0.0034532	-0.72749
FAM13B	0.81255	9.1758	7.4991	3.88e-07	4.02e-05	6.7343
FAM151B	0.59757	6.8742	6.8814	1.33e-06	7.14e-05	5.5384
FAM162B	-0.93154	10.166	-6.2683	4.72e-06	0.00013421	4.2973
FAM167A	-0.98635	8.1176	-6.5598	2.56e-06	9.54e-05	4.8938
FAM167B	-0.66204	8.2214	-3.6889	0.0015227	0.0054866	-1.34
FAM171B	1.069	7.9572	8.5444	5.44e-08	2.08e-05	8.6309
FAM174A	-0.68584	8.7162	-5.0284	7.1e-05	0.0006683	1.6427
FAM174B	-0.53486	10.028	-4.1077	0.00058107	0.0027527	-0.40775
FAM175B	0.90894	8.3458	5.6873	1.65e-05	0.00026834	3.075
FAM177A1	1.0322	7.6225	7.6499	2.89e-07	3.64e-05	7.0177
FAM179B	0.64168	8.0747	5.5342	2.3e-05	0.00033045	2.7461
FAM184A	0.99569	7.342	5.4123	3.01e-05	0.00038133	2.4824
FAM188B	-0.68829	9.2953	-4.4491	0.00026518	0.0015965	0.3556
FAM189A2	-0.72715	10.058	-4.6739	0.00015865	0.0011342	0.85697
FAM198B	0.64913	8.8173	2.7842	0.011698	0.02696	-3.2787
FAM204A	0.7737	8.9888	5.729	1.5e-05	0.00025479	3.164
FAM208B	1.2464	8.8315	5.8152	1.25e-05	0.00022742	3.3477
FAM214A	0.72356	8.644	5.5421	2.26e-05	0.00032766	2.7631
FAM21A	0.63693	9.3651	3.8025	0.001173	0.0045516	-1.0882
FAM229B	-0.54122	7.3225	-4.2117	0.00045749	0.0023288	-0.17541
FAM35A	1.033	8.1376	6.151	6.05e-06	0.00015248	4.054
FAM35DP	0.95708	8.5904	5.0536	6.71e-05	0.00064128	1.6981
FAM43A	-0.54996	8.7405	-3.0205	0.0069396	0.017787	-2.7884
FAM46C	0.52613	8.8566	3.2101	0.0045353	0.012729	-2.3853
FAM49A	0.56963	9.4852	3.2756	0.0039111	0.011336	-2.2444
FAM63A	-0.7004	8.4987	-6.9348	1.19e-06	6.81e-05	5.6439
FAM65B	0.71	8.4435	3.1525	0.0051643	0.014081	-2.5087
FAM69B	-0.83592	8.946	-5.2813	4.03e-05	0.00045935	2.1974
FAM78A	-0.55248	7.4466	-3.2149	0.0044864	0.012613	-2.375
FAM86C2P	-0.50983	7.7574	-6.3647	3.85e-06	0.00012282	4.496
FAM89B	-0.73831	9.8708	-4.7992	0.00011929	0.00094461	1.1356
FAM91A1	0.97428	9.5592	6.0919	6.87e-06	0.00016133	3.9308
FAM96A	-0.54431	8.7939	-3.4282	0.002765	0.0086697	-1.9131
FAM96B	-0.50149	10.312	-4.1344	0.00054648	0.0026367	-0.34816
FAM98A	0.75123	8.5713	4.1606	0.00051453	0.0025252	-0.28963
FAM98C	-0.61993	8.2443	-5.3526	3.44e-05	0.00041504	2.3528
FANCI	0.89077	6.6463	6.1719	5.79e-06	0.00014877	4.0975
FANCM	0.53176	5.4743	4.4631	0.00025681	0.0015651	0.38688
FAP	0.90366	6.6383	3.7584	0.0012981	0.004883	-1.186
FAR1	0.62506	8.7162	5.2417	4.4e-05	0.00048598	2.1108
FAR2	0.84608	8.7884	3.556	0.0020654	0.0069183	-1.6333
FARSB	0.72256	9.4594	4.6133	0.00018214	0.0012429	0.7221
FAS	0.53139	9.2016	3.3222	0.0035192	0.010423	-2.1437
FASTKD2	0.79334	7.3801	5.7944	1.3e-05	0.00023503	3.3035
FAT1	0.90502	9.1486	5.458	2.72e-05	0.00036155	2.5815
FAXDC2	-0.79398	10.366	-5.8352	1.19e-05	0.00022141	3.3901
FBN1	1.0402	9.3823	3.5954	0.001887	0.0064676	-1.5465
FBXL3	0.57354	9.8992	4.7042	0.00014805	0.0010893	0.92446
FBXL5	0.72519	10.595	5.4206	2.96e-05	0.00037784	2.5004
FBXO11	0.81481	9.1999	6.0361	7.74e-06	0.00017336	3.8139
FBXO28	0.59721	8.6067	6.027	7.89e-06	0.00017544	3.7949
FBXO30	1.2456	9.3462	6.0612	7.33e-06	0.00016702	3.8665
FBXO32	0.78434	7.7777	4.0956	0.00059749	0.0028041	-0.43482
FBXO34	0.65178	8.8418	4.2892	0.0003828	0.0020696	-0.0020161
FBXO38	0.87028	9.1694	4.8999	9.49e-05	0.00081193	1.3589
FBXO48	0.71016	5.7891	5.708	1.57e-05	0.00026124	3.1193
FBXO5	0.72184	7.2602	5.8956	1.05e-05	0.00020517	3.5181
FBXW5	-0.5027	9.2997	-4.6399	0.00017142	0.0011934	0.78134
FBXW7	0.62788	7.5369	4.5737	0.00019942	0.0013189	0.63363
FCER1A	-1.2556	7.6285	-4.8361	0.00010972	0.00089257	1.2174
FCER1G	-0.54553	11.111	-3.6367	0.0017166	0.0060188	-1.4554
FCGRT	-0.56642	10.199	-5.507	2.44e-05	0.00034079	2.6874
FCHO2	1.1797	9.5541	7.4789	4.03e-07	4.06e-05	6.6961
FDX1L	-0.51082	7.9692	-5.8843	1.07e-05	0.00020729	3.4941
FEM1C	0.8879	9.3957	5.5824	2.07e-05	0.0003104	2.85
FER	1.1101	8.1693	7.2509	6.31e-07	4.93e-05	6.2605
FERMT2	0.62293	9.8909	4.4774	0.00024856	0.0015295	0.41872
FEZ1	-0.74323	7.9884	-4.3071	0.00036738	0.0020105	0.038015
FGA	1.0658	6.9465	2.6372	0.016092	0.034767	-3.5753
FGD4	0.98095	9.123	5.4957	2.51e-05	0.00034636	2.6629
FGD6	0.68887	8.0668	4.3612	0.00032443	0.0018392	0.15908
FGF18	-0.57068	8.3522	-2.509	0.021161	0.043459	-3.8278
FGF7	0.89472	6.8647	2.9559	0.0080123	0.01993	-2.9239
FGF7P2	0.89933	6.3259	4.2737	0.0003967	0.0021159	-0.036725
FGFBP2	-0.9394	6.9054	-2.9092	0.0088866	0.021647	-3.0213
FGFR4	-0.93962	9.0723	-5.7714	1.37e-05	0.00024172	3.2545
FGL2	0.50656	9.3671	2.5016	0.021494	0.04399	-3.8422
FHL5	0.82418	8.1933	3.8091	0.0011553	0.0044997	-1.0735
FIBIN	-0.77603	9.6395	-3.8536	0.0010431	0.0041656	-0.97473
FIG4	0.66569	8.8781	3.6489	0.0016691	0.0059022	-1.4284
FIGF	-0.82833	10.688	-3.2414	0.0042256	0.01205	-2.318
FILIP1	0.74828	9.1984	4.739	0.00013678	0.0010337	1.0018
FILIP1L	0.90344	8.6088	5.161	5.27e-05	0.00054956	1.9342
FKBP14	0.89062	7.3074	5.1847	5e-05	0.0005313	1.9861
FKBP1B	-0.52952	8.7853	-6.581	2.45e-06	9.36e-05	4.9368
FKBP5	1.4994	10.738	4.0205	0.00071033	0.0031608	-0.60267
FKBP8	-0.54582	10.079	-4.0792	0.00062044	0.0028747	-0.4714
FLJ20712	-0.64378	6.8999	-3.1326	0.0054005	0.014606	-2.5511
FLJ27255	0.5504	6.3312	2.4338	0.024799	0.049507	-3.9731
FLJ34503	-0.93534	7.2642	-3.5291	0.0021964	0.0072432	-1.6924
FLJ45950	1.2309	4.872	4.9842	7.85e-05	0.00071339	1.5452
FLOT2	-0.56284	9.8448	-6.3912	3.65e-06	0.00011921	4.5502
FLRT3	0.80371	9.9666	4.6833	0.00015526	0.0011217	0.87803
FLT1	0.77558	9.0765	3.109	0.0056934	0.015206	-2.6012
FLYWCH2	-0.78549	9.1008	-5.3259	3.65e-05	0.00043017	2.2947
FMN1	1.2198	7.8392	7.0595	9.25e-07	5.89e-05	5.8888
FMNL2	0.99179	8.9931	5.8597	1.13e-05	0.00021458	3.4421
FMO1	0.55764	6.208	2.895	0.009169	0.022168	-3.0507
FMO3	-0.56653	9.7356	-3.1048	0.0057475	0.015312	-2.6102
FMO5	1.9181	9.7362	6.8618	1.38e-06	7.29e-05	5.4994
FMOD	-0.69727	10.128	-4.4453	0.00026755	0.001607	0.34694
FMR1	0.72	8.6153	5.2331	4.49e-05	0.00049286	2.0922
FN3K	-0.56188	8.1986	-4.5201	0.0002254	0.0014329	0.51414
FNBP1L	1.5305	9.0315	7.1205	8.18e-07	5.58e-05	6.0078
FNBP4	0.60936	9.95	4.5677	0.00020218	0.0013302	0.62022
FNDC3A	0.70911	9.2234	5.9683	8.95e-06	0.00018855	3.6715
FNDC3B	0.62947	10.734	4.7515	0.00013296	0.0010142	1.0295
FNIP1	0.96488	9.1503	6.9853	1.07e-06	6.39e-05	5.7434
FNIP2	0.71158	10.073	4.201	0.00046879	0.0023634	-0.19913
FOLR1	-0.64118	11.207	-6.9269	1.21e-06	6.84e-05	5.6284
FOXF1	-1.0132	9.2484	-4.5902	0.00019204	0.0012853	0.67045
FOXF2	-0.61951	8.7314	-3.3868	0.0030384	0.0093321	-2.0033
FOXP2	0.62382	6.7074	4.7649	0.00012897	0.00099527	1.0593
FPR3	-0.53616	8.999	-3.5901	0.0019101	0.006518	-1.5582
FREM2	1.1585	8.1185	4.9332	8.8e-05	0.00076958	1.4326
FRK	1.1536	7.7288	6.383	3.71e-06	0.00012019	4.5334
FRMD4B	0.97628	9.8524	6.3243	4.19e-06	0.00012704	4.4129
FRS2	0.98401	8.8568	6.9205	1.22e-06	6.85e-05	5.6158
FRS3	-0.63319	8.2078	-4.2227	0.00044605	0.002293	-0.15079
FRYL	0.98883	9.255	4.3259	0.00035181	0.0019534	0.080186
FRZB	-0.95533	8.7283	-2.9368	0.0083593	0.020603	-2.9638
FSCN1	-0.73446	9.3835	-4.4063	0.00029254	0.001709	0.2599
FSIP2	0.50021	4.64	3.0813	0.0060586	0.01598	-2.6601
FSTL1	0.82981	10.778	4.121	0.00056357	0.0026973	-0.37806
FSTL4	-0.50142	6.6805	-4.3394	0.00034106	0.0019127	0.11039
FUT8	0.56449	8.6162	4.807	0.0001172	0.00093492	1.1528
FXR1	1.0456	8.6543	6.7129	1.87e-06	8.22e-05	5.2025
FXYD1	-1.0404	9.3199	-5.4293	2.9e-05	0.00037517	2.5194
FXYD3	-0.85649	11.267	-6.8256	1.48e-06	7.45e-05	5.4277
FXYD6	-0.67855	11.216	-4.6488	0.00016797	0.0011804	0.80119
FYTTD1	0.52719	8.1535	4.3709	0.00031729	0.0018113	0.18076
FZD1	-0.59066	8.9063	-5.5635	2.16e-05	0.00031795	2.8093
FZD2	-0.58401	8.0678	-4.4647	0.00025586	0.0015618	0.39047
FZD8	-0.55505	9.098	-2.9314	0.0084601	0.020812	-2.9751
G2E3	0.77691	6.7059	5.575	2.1e-05	0.00031431	2.834
G3BP1	0.56248	10.378	4.0837	0.00061408	0.0028556	-0.46139
G3BP2	0.62407	9.4292	4.665	0.0001619	0.0011477	0.83714
G6PC3	-0.71218	9.7075	-4.2067	0.00046272	0.0023441	-0.18646
GABPB1	0.69812	8.6044	4.8746	0.00010053	0.00084202	1.3029
GAL3ST4	-0.57048	8.2994	-4.5019	0.00023501	0.001474	0.47339
GALNT1	1.4684	8.2132	10.851	1.15e-09	1.34e-05	12.281
GALNT13	-0.71483	6.2961	-4.4961	0.00023814	0.0014874	0.46047
GALNT15	0.67255	7.2783	4.1471	0.00053078	0.0025798	-0.31983
GALNT3	0.84133	7.4065	5.1834	5.02e-05	0.00053192	1.9832
GALNT5	0.65166	8.5157	2.8762	0.0095581	0.022959	-3.0897
GALNT7	0.74931	7.5874	4.9866	7.8e-05	0.00071142	1.5505
GALT	-0.5149	8.6143	-5.4587	2.72e-05	0.00036148	2.5831
GAPT	0.77082	6.5952	4.6291	0.0001757	0.0012169	0.75724
GAPVD1	0.72338	8.6552	5.2551	4.27e-05	0.00047659	2.1403
GAREM	0.56694	8.6827	3.2198	0.0044373	0.012516	-2.3646
GARS	0.74963	9.6594	4.8023	0.00011846	0.00094095	1.1424
GAS2L3	0.72049	7.692	3.8556	0.0010381	0.0041513	-0.97009
GAS6	-0.86284	9.6699	-7.2846	5.91e-07	4.82e-05	6.3252
GATA2	-0.77004	8.7675	-4.2755	0.00039504	0.0021101	-0.032634
GBA	-0.50724	9.3131	-4.7744	0.0001262	0.00097978	1.0806
GBE1	0.91073	8.3357	6.6415	2.17e-06	8.81e-05	5.059
GBP1	0.78854	10.261	2.868	0.0097323	0.023268	-3.1066
GBP2	0.54471	8.9584	2.5308	0.020204	0.041805	-3.7853
GCC2	1.5621	8.4234	8.0503	1.35e-07	2.75e-05	7.7542
GCFC2	0.64015	7.606	5.9041	1.03e-05	0.00020272	3.5361
GCLC	0.80473	8.1707	5.6518	1.78e-05	0.00028176	2.9989
GCLM	0.91768	6.628	3.0889	0.005956	0.015749	-2.6439
GCNT2	0.75921	7.8751	3.1192	0.0055647	0.014949	-2.5795
GCNT4	0.61204	6.9137	2.6055	0.017225	0.036661	-3.6382
GDAP2	0.87669	9.3903	4.9545	8.39e-05	0.00074337	1.4796
GDF10	-0.76599	8.8538	-6.004	8.29e-06	0.00018048	3.7466
GDF9	0.67829	6.4239	3.1778	0.0048776	0.013456	-2.4545
GDI2	0.64495	10.656	4.244	0.00042473	0.0022193	-0.10315
GDPD3	-1.347	8.3806	-6.5165	2.81e-06	0.00010135	4.806
GDPGP1	-0.53726	6.8417	-4.61	0.00018353	0.0012459	0.71467
GEN1	1.3326	6.7839	7.9228	1.72e-07	3.01e-05	7.5222
GFM1	0.76306	7.6431	4.6186	0.00017997	0.0012351	0.73382
GFPT1	1.1327	10.02	6.7243	1.83e-06	8.17e-05	5.2253
GGNBP2	0.99204	8.7805	7.9529	1.62e-07	2.93e-05	7.5771
GGTLC1	-0.96138	8.642	-5.1821	5.03e-05	0.00053279	1.9805
GIGYF2	0.77415	9.069	4.9446	8.58e-05	0.00075632	1.4577
GIMAP1-GIMAP5	-0.50076	10.264	-2.7818	0.011759	0.027062	-3.2836
GIMAP6	-0.53407	9.0188	-3.8456	0.0010622	0.0042274	-0.99233
GJA4	-0.64813	8.9242	-3.166	0.005009	0.01374	-2.4797
GJA5	-0.8588	8.8835	-3.0268	0.0068429	0.017583	-2.7751
GK	0.64391	9.9414	2.6142	0.016905	0.036161	-3.6209
GLDN	0.76763	8.385	2.6543	0.015509	0.033719	-3.5411
GLIPR1	0.56858	10.559	4.4405	0.00027049	0.0016203	0.33629
GLIPR2	-0.58027	10.638	-3.4064	0.0029061	0.0090046	-1.9607
GLMN	0.51721	6.4642	5.4311	2.89e-05	0.00037477	2.5232
GMFG	-0.5312	10.582	-5.3372	3.56e-05	0.00042403	2.3192
GMPS	0.72103	9.4803	5.9673	8.97e-06	0.00018855	3.6694
GNA14	-0.70852	8.3915	-5.1555	5.34e-05	0.00055177	1.9221
GNAI3	0.61268	8.6815	5.0452	6.84e-05	0.00065069	1.6797
GNG11	-0.80206	11.126	-4.3733	0.00031552	0.0018052	0.1862
GNG7	-0.61745	8.3603	-4.0211	0.0007093	0.0031594	-0.60127
GNL2	1.1561	8.7787	6.1088	6.62e-06	0.00015811	3.9661
GNL3	1.2235	8.3529	4.9363	8.74e-05	0.00076611	1.4393
GNLY	-1.026	8.2756	-3.5678	0.00201	0.0067849	-1.6072
GNPTAB	0.63115	9.0524	4.5937	0.00019048	0.001276	0.67838
GOLGA4	1.3264	8.5176	7.7098	2.58e-07	3.58e-05	7.1293
GOLGA5	0.96399	8.9085	6.6042	2.34e-06	9.16e-05	4.9837
GOLGA6L10	0.52258	8.445	4.4329	0.00027521	0.0016354	0.31941
GOLGB1	1.4547	8.8328	8.5521	5.36e-08	2.08e-05	8.6444
GOLIM4	0.98725	9.3058	6.2186	5.24e-06	0.00014042	4.1944
GOLM1	0.71776	8.6152	5.5433	2.26e-05	0.00032732	2.7657
GOLT1B	0.55042	8.1866	4.8627	0.00010328	0.00085664	1.2765
GOPC	0.68758	8.1359	4.8074	0.00011709	0.00093492	1.1538
GPAM	0.6591	7.2191	2.7126	0.013672	0.030484	-3.4241
GPATCH11	0.60155	7.0751	5.7499	1.44e-05	0.00024716	3.2088
GPATCH2	0.74034	8.2686	5.6484	1.79e-05	0.00028287	2.9916
GPATCH2L	0.57407	9.4445	4.3006	0.00037293	0.0020314	0.023418
GPBP1	0.82717	9.855	6.3084	4.34e-06	0.00012855	4.3801
GPD2	0.59715	8.1526	3.3489	0.0033118	0.0099846	-2.0857
GPER1	-0.96266	8.4905	-6.0643	7.28e-06	0.00016667	3.8731
GPIHBP1	-0.52867	8.606	-3.6804	0.0015529	0.0055696	-1.3589
GPM6A	-0.69596	8.3361	-5.1242	5.73e-05	0.00057774	1.8533
GPN3	0.57172	8.1717	4.9162	9.15e-05	0.00079083	1.395
GPR108	-0.63115	10.127	-5.2448	4.37e-05	0.00048381	2.1176
GPR116	0.8201	11.37	4.1372	0.00054299	0.0026227	-0.34194
GPR124	-0.58671	9.5277	-4.3447	0.00033699	0.0018971	0.1221
GPR146	-1.5407	8.9658	-9.0878	2.07e-08	1.95e-05	9.555
GPR15	-0.78016	5.939	-2.6054	0.017228	0.036663	-3.6384
GPR157	-0.5979	8.2966	-4.6446	0.0001696	0.0011859	0.79175
GPR171	0.66182	6.8858	4.2178	0.00045105	0.0023111	-0.16162
GPR34	0.5525	7.6962	3.3511	0.0032959	0.0099466	-2.0811
GPR75	0.68822	9.0739	3.7959	0.001191	0.0045973	-1.1029
GPR75-ASB3	0.50767	9.407	3.7635	0.001283	0.0048428	-1.1748
GPR89A	0.71308	7.9687	5.3584	3.4e-05	0.00041108	2.3654
GPR98	0.98964	7.653	5.1286	5.67e-05	0.00057411	1.863
GPRIN2	-0.65011	8.1415	-5.8179	1.24e-05	0.00022657	3.3534
GPRIN3	0.50581	8.8647	2.6349	0.01617	0.034889	-3.5798
GPS1	-0.61128	9.9776	-5.4573	2.73e-05	0.00036167	2.58
GPSM2	0.92418	8.0903	5.4589	2.72e-05	0.00036148	2.5834
GRAMD1C	0.5949	7.1823	5.6442	1.81e-05	0.00028445	2.9827
GRAMD2	-0.99617	8.8062	-7.2864	5.88e-07	4.82e-05	6.3288
GRAMD3	0.59157	8.6057	3.7962	0.0011903	0.0045956	-1.1023
GRAP	-0.87545	8.7235	-4.646	0.00016908	0.0011853	0.79477
GRAPL	-0.74639	8.5338	-3.6779	0.0015618	0.0055969	-1.3644
GRHPR	-0.54867	8.8926	-4.0428	0.00067474	0.0030473	-0.55281
GRIA1	-0.71096	8.3028	-3.0159	0.0070113	0.017914	-2.7981
GRPEL1	0.51708	8.879	2.8138	0.010963	0.02564	-3.2181
GSDMD	-0.57781	7.9899	-5.9326	9.66e-06	0.00019588	3.5962
GSKIP	0.55601	7.1543	5.6251	1.89e-05	0.00029095	2.9418
GSPT1	0.75835	10.632	5.7737	1.36e-05	0.00024122	3.2595
GSTM4	-0.50567	9.2262	-3.2131	0.0045048	0.012656	-2.3789
GSTM5	-1.0176	9.8219	-5.7519	1.43e-05	0.00024703	3.2129
GSTP1	-0.66412	12.401	-6.9317	1.2e-06	6.83e-05	5.6378
GSTT2	-0.57538	8.7016	-3.0399	0.0066458	0.017182	-2.7475
GTF2H1	0.92124	8.6361	6.7712	1.66e-06	7.82e-05	5.3191
GTF3C3	0.85782	7.7926	5.4823	2.58e-05	0.00035077	2.634
GTF3C5	-0.50267	8.3713	-7.4769	4.05e-07	4.06e-05	6.6923
GTPBP4	0.65824	7.6832	4.5472	0.00021187	0.0013758	0.5745
GTSF1	-0.5197	6.916	-3.4289	0.0027607	0.0086579	-1.9116
GUF1	0.68497	7.7807	6.1834	5.65e-06	0.00014709	4.1215
GUK1	-0.54476	9.7148	-5.4164	2.99e-05	0.00037892	2.4914
GYPC	-0.59802	9.4307	-4.4097	0.0002903	0.0016996	0.2674
GZMA	-0.74813	7.4423	-2.8405	0.010338	0.024422	-3.1632
GZMB	-0.67646	8.5833	-4.288	0.00038386	0.0020734	-0.0047081
GZMK	-0.83361	8.6866	-4.2077	0.00046166	0.0023406	-0.18423
H1F0	-0.56437	10.543	-2.6412	0.015954	0.034535	-3.5673
H1FX	-0.74254	8.866	-4.8987	9.52e-05	0.00081193	1.3561
HACL1	0.53872	7.9337	4.1547	0.00052155	0.0025495	-0.30279
HAT1	0.76729	8.7175	7.9794	1.54e-07	2.86e-05	7.6256
HAUS6	0.69562	6.7524	4.441	0.00027017	0.0016189	0.33745
HAVCR2	0.55231	8.3871	2.9626	0.0078937	0.019689	-2.9099
HAX1	-0.7291	9.0869	-5.1437	5.48e-05	0.00056067	1.8963
HBG2	0.93524	7.7455	3.2769	0.0039	0.011311	-2.2416
HBP1	0.95374	9.1128	5.5726	2.12e-05	0.00031543	2.8289
HBS1L	0.88232	8.3408	6.1275	6.36e-06	0.00015581	4.0051
HCFC1R1	-0.54935	8.2484	-5.2914	3.94e-05	0.00045306	2.2194
HCFC2	0.69732	7.8979	4.3822	0.0003092	0.0017771	0.20591
HCG4	-0.52583	7.6862	-4.9159	9.16e-05	0.00079113	1.3941
HCP5	-0.65554	9.3837	-3.9506	0.00083421	0.0035323	-0.75847
HCST	-0.86335	8.5907	-3.3449	0.0033427	0.010052	-2.0945
HDAC2	0.59088	8.9333	6.1919	5.55e-06	0.00014552	4.1391
HDDC3	-0.6233	8.5094	-4.7173	0.00014371	0.0010661	0.95357
HDHD3	-0.63166	7.9307	-4.8209	0.00011356	0.000913	1.1837
HDX	0.80601	6.2031	6.4958	2.93e-06	0.00010399	4.764
HEATR1	0.87891	8.2454	3.7249	0.0014022	0.0051593	-1.2605
HEATR5B	0.6546	9.1338	3.51	0.0022942	0.0074835	-1.7342
HECTD1	0.89249	8.9521	5.1742	5.12e-05	0.0005379	1.9632
HELB	0.50498	7.0742	3.676	0.0015685	0.0056142	-1.3685
HELZ	0.74392	9.6909	5.7662	1.39e-05	0.00024374	3.2435
HERC1	0.6421	9.0046	3.5489	0.002099	0.0069943	-1.6488
HERC3	0.51943	9.5203	3.079	0.0060898	0.01603	-2.6649
HES1	-0.6228	9.419	-4.0073	0.00073212	0.00323	-0.63197
HEY1	-1.32	9.0876	-5.4734	2.63e-05	0.0003545	2.6147
HEY2	-0.8516	7.6182	-4.921	9.05e-05	0.00078494	1.4054
HEYL	-0.5045	8.8616	-2.4691	0.023026	0.046571	-3.9053
HGD	0.56451	6.4514	3.5646	0.0020251	0.0068139	-1.6143
HGF	0.54199	8.1005	2.7356	0.013005	0.029273	-3.3775
HHIP	0.73446	9.8821	3.5968	0.0018812	0.0064565	-1.5435
HIBCH	0.70669	7.5549	4.8766	0.00010009	0.00083994	1.3071
HID1	-0.5951	9.212	-4.0283	0.00069767	0.0031208	-0.58523
HIF1A	1.1816	10.891	5.6781	1.68e-05	0.00027207	3.0552
HIF3A	-0.63166	9.4052	-3.8181	0.0011318	0.0044301	-1.0536
HIGD1B	-1.4753	9.8826	-7.9913	1.51e-07	2.84e-05	7.6471
HIGD2A	-0.94545	10.926	-6.3355	4.1e-06	0.00012571	4.436
HILPDA	-0.69849	8.5467	-2.5462	0.019553	0.040647	-3.7552
HINT2	-1.1157	10.228	-6.3424	4.04e-06	0.00012571	4.4501
HIPK3	1.0873	10.126	5.6879	1.64e-05	0.0002682	3.0764
HIST1H1C	-0.96434	8.6535	-4.708	0.00014678	0.001084	0.93293
HIST1H2AC	-1.034	8.9351	-6.7216	1.84e-06	8.17e-05	5.22
HIST1H2AE	-0.85877	5.895	-4.1939	0.00047658	0.0023899	-0.21515
HIST1H2AK	-0.77903	7.532	-4.7439	0.00013527	0.0010274	1.0127
HIST1H2AL	-0.59005	6.4603	-4.2119	0.00045724	0.0023282	-0.17488
HIST1H2BC	-1.2874	7.1601	-5.5711	2.12e-05	0.00031543	2.8257
HIST1H2BD	-0.63175	6.3321	-3.7592	0.0012958	0.0048776	-1.1843
HIST1H2BF	-0.91211	6.8675	-2.9411	0.00828	0.020448	-2.9548
HIST1H2BH	-0.81336	8.8964	-3.9993	0.00074588	0.0032704	-0.65002
HIST1H2BK	-0.66487	10.394	-4.2203	0.00044852	0.0023035	-0.15615
HIST1H2BM	-0.60987	8.8202	-2.7135	0.013645	0.030434	-3.4222
HIST1H3A	-0.66914	7.4392	-2.7592	0.012353	0.028106	-3.3296
HIST1H3D	-0.85676	8.9481	-4.0211	0.00070931	0.0031594	-0.60127
HIST1H3F	-0.60864	7.5863	-4.2518	0.00041716	0.0021942	-0.085643
HIST1H3H	-0.59885	7.0497	-3.4796	0.0024596	0.0079052	-1.8009
HIST1H3I	-1.3912	9.2193	-5.3688	3.32e-05	0.000405	2.3881
HIST1H4B	-0.6598	7.9492	-3.722	0.0014115	0.0051765	-1.2668
HIST1H4C	-1.3424	10.703	-6.0092	8.2e-06	0.00017959	3.7575
HIST1H4D	-0.60583	7.3775	-2.7574	0.012401	0.028185	-3.3332
HIST1H4E	-0.90291	9.8562	-4.2094	0.00045988	0.0023354	-0.18048
HIST1H4F	-0.81376	7.9716	-4.4248	0.00028042	0.001657	0.30114
HIST1H4K	-0.63461	8.3724	-4.3614	0.00032433	0.0018392	0.1594
HIST1H4L	-0.85349	7.3958	-4.6205	0.00017918	0.0012316	0.73808
HIST2H2AA4	-0.9593	9.8757	-4.3441	0.00033747	0.001898	0.1207
HIST2H2AB	-0.91942	9.484	-4.8299	0.00011127	0.00090069	1.2036
HIST2H2AC	-1.2268	9.5181	-5.9303	9.71e-06	0.00019619	3.5914
HIST2H2BC	-0.58768	10.99	-4.8535	0.00010546	0.00086983	1.2561
HIST2H2BE	-0.69112	9.4305	-2.4783	0.022583	0.045845	-3.8875
HIVEP1	1.0088	9.0802	5.6906	1.63e-05	0.0002674	3.082
HIVEP2	0.95323	9.7146	3.4713	0.0025065	0.008027	-1.819
HLA-DMA	-0.60341	11.937	-5.0254	7.15e-05	0.0006707	1.6361
HLA-DMB	-0.54116	11.257	-3.5414	0.0021354	0.007089	-1.6653
HLA-DQA2	-0.52862	9.8438	-4.4787	0.0002478	0.0015256	0.42169
HLA-DQB1	-1.2353	10.36	-3.3869	0.0030378	0.0093317	-2.0031
HLA-DQB2	-0.60495	10.104	-3.3395	0.0033835	0.010149	-2.1061
HLA-E	-0.51071	12.486	-6.1351	6.26e-06	0.00015581	4.0208
HLTF	0.90713	7.3063	5.0746	6.4e-05	0.00062097	1.7444
HLX	-0.71905	8.3799	-4.8708	0.00010141	0.00084656	1.2944
HMCN1	0.67564	8.8684	3.3376	0.0033983	0.010172	-2.1103
HMG20B	-0.50952	9.5813	-4.4365	0.00027295	0.0016267	0.32745
HMGB1	0.59908	7.8405	5.4558	2.74e-05	0.00036192	2.5767
HMGB1P1	0.70161	7.9614	6.8859	1.31e-06	7.1e-05	5.5473
HMGCR	1.1392	9.0025	4.2015	0.00046833	0.0023624	-0.19818
HMGCS1	1.0895	8.8598	3.9558	0.00082433	0.0035014	-0.74693
HMGCS2	-0.99665	7.803	-2.8857	0.0093595	0.022561	-3.07
HMGN5	0.51309	6.0174	4.8166	0.00011466	0.00092022	1.1743
HMHA1	-0.50915	8.7435	-4.9899	7.75e-05	0.00070808	1.5578
HMMR	0.63634	4.7689	5.0935	6.14e-05	0.0006047	1.786
HNRNPA1	0.67481	11.172	4.8836	9.85e-05	0.00083083	1.3227
HNRNPA1L2	0.66895	7.4033	4.8031	0.00011824	0.00094007	1.1442
HNRNPA1P12	0.61011	9.2398	6.258	4.82e-06	0.00013566	4.2762
HNRNPA1P8	0.83807	6.922	5.8253	1.22e-05	0.00022481	3.3691
HNRNPA2B1	0.95603	10.888	6.0614	7.33e-06	0.00016702	3.8671
HNRNPA3	1.262	9.8965	7.7041	2.61e-07	3.58e-05	7.1189
HNRNPA3P1	0.65616	6.9353	4.8883	9.75e-05	0.00082498	1.333
HNRNPA3P3	0.58933	4.6465	5.0808	6.31e-05	0.00061441	1.758
HNRNPH1	0.62287	9.9623	5.6462	1.8e-05	0.00028345	2.987
HNRNPH2	0.53887	9.5085	4.2182	0.0004507	0.0023107	-0.16087
HNRNPH3	1.0172	8.7742	6.9874	1.07e-06	6.38e-05	5.7476
HNRNPR	0.59878	9.4593	5.6755	1.69e-05	0.00027263	3.0497
HNRNPU	0.70238	9.9123	5.2655	4.18e-05	0.00046925	2.1629
HNRNPU-AS1	1.0274	9.0796	5.194	4.9e-05	0.0005223	2.0065
HOOK1	1.2918	6.5159	10.361	2.48e-09	1.34e-05	11.564
HOOK3	1.0418	9.2178	9.0052	2.39e-08	2e-05	9.4173
HOXA2	-0.96261	7.5776	-4.1582	0.00051729	0.0025342	-0.29482
HOXA3	-0.57783	7.5284	-4.479	0.00024765	0.0015256	0.42231
HOXA4	-1.175	7.7886	-5.2428	4.39e-05	0.00048535	2.1133
HOXA5	-0.9215	8.5015	-4.0156	0.00071839	0.0031864	-0.61361
HOXA6	-0.69713	8.1293	-4.0419	0.00067608	0.0030525	-0.55474
HOXA7	-0.79624	8.19	-4.4427	0.00026911	0.0016142	0.34127
HOXA-AS2	-0.84885	6.2684	-3.8201	0.0011266	0.0044166	-1.0492
HOXB2	-0.75302	7.9616	-4.3493	0.00033344	0.0018801	0.1324
HOXB3	-0.54746	7.6481	-4.4376	0.00027226	0.0016249	0.32992
HOXB4	-0.5394	8.0883	-5.2047	4.78e-05	0.00051635	2.0299
HOXB5	-0.51095	6.4777	-4.1072	0.00058176	0.0027534	-0.40891
HRAS	-0.51264	8.6937	-5.2667	4.16e-05	0.00046855	2.1655
HS1BP3	-0.52053	8.049	-5.4781	2.61e-05	0.00035167	2.6249
HSD11B2	-0.60631	7.7869	-3.9829	0.00077458	0.0033515	-0.68662
HSD17B10	-0.5001	9.0559	-6.6608	2.08e-06	8.56e-05	5.0979
HSD17B4	0.94463	9.4987	5.3032	3.84e-05	0.00044637	2.2453
HSD17B8	-0.53828	8.4146	-4.7245	0.00014136	0.0010566	0.96968
HSDL2	0.62859	8.6812	3.9722	0.00079385	0.0034175	-0.71042
HSF2	0.51984	8.2699	4.2355	0.00043312	0.002251	-0.12218
HSH2D	-0.55829	7.4706	-5.3365	3.56e-05	0.00042406	2.3178
HSP90AA1	1.6304	10.66	6.324	4.2e-06	0.00012704	4.4123
HSP90AA2	1.5312	7.5961	6.9046	1.26e-06	6.97e-05	5.5844
HSP90AA4P	0.70399	5.18	5.6153	1.93e-05	0.00029649	2.9207
HSP90AA6P	1.7589	6.5481	7.0618	9.21e-07	5.89e-05	5.8933
HSP90AB1	0.72035	11.585	4.7179	0.00014351	0.0010654	0.95489
HSP90AB3P	1.0082	8.6079	6.1269	6.37e-06	0.00015581	4.0038
HSP90B1	1.1608	11.314	6.058	7.38e-06	0.00016764	3.8598
HSP90B3P	0.59042	6.2423	5.0899	6.19e-05	0.00060754	1.7781
HSPA12B	-0.60637	8.4084	-5.0602	6.61e-05	0.00063459	1.7126
HSPA13	1.0131	8.3231	5.6368	1.84e-05	0.00028734	2.9668
HSPA4	0.7976	8.5217	4.8349	0.00011002	0.00089461	1.2147
HSPA4L	0.88264	6.7613	3.3372	0.0034013	0.010173	-2.1111
HSPA5	0.9463	11.238	5.2074	4.75e-05	0.00051387	2.0358
HSPA8	0.58898	12.883	3.345	0.0033415	0.01005	-2.0942
HSPA9	1.0708	10.02	5.2854	3.99e-05	0.00045667	2.2063
HSPD1	1.5676	9.392	6.1997	5.46e-06	0.00014474	4.1553
HSPD1P1	1.1936	4.3921	6.6008	2.36e-06	9.16e-05	4.977
HSPH1	1.8703	9.1337	5.145	5.47e-05	0.00056014	1.8992
HTATSF1	0.51112	6.8924	3.3061	0.0036499	0.01073	-2.1785
HTRA3	-0.50158	8.6899	-3.7349	0.0013704	0.0050728	-1.2383
HYAL1	-0.57434	9.9762	-3.7504	0.0013222	0.004951	-1.2038
HYI	-0.55452	9.3025	-3.9888	0.00076409	0.0033206	-0.6734
IARS	0.83919	9.473	4.1627	0.00051206	0.0025176	-0.28495
IBTK	1.0291	9.1336	7.2624	6.17e-07	4.88e-05	6.2826
ICA1	0.52362	7.7144	3.4452	0.0026602	0.0084068	-1.8761
ICAM2	-0.93857	10.787	-8.0279	1.41e-07	2.75e-05	7.7137
ICAM3	-0.6849	8.6753	-4.6729	0.000159	0.0011362	0.85479
ICE1	1.0794	8.0725	5.9773	8.78e-06	0.00018725	3.6905
ICE2	0.76899	8.3845	6.6955	1.94e-06	8.36e-05	5.1677
ICK	0.51808	8.6424	3.7148	0.0014349	0.0052411	-1.2827
ID1	-0.73127	11.203	-4.0707	0.00063278	0.0029092	-0.49051
ID3	-0.90952	9.4172	-3.3235	0.0035084	0.010402	-2.1407
IDE	1.01	8.9457	7.0048	1.03e-06	6.34e-05	5.7816
IDH1	1.1854	9.5742	6.7924	1.59e-06	7.68e-05	5.3615
IDI1	0.83982	9.7379	5.6946	1.62e-05	0.00026537	3.0907
IDI2-AS1	0.57007	6.1674	3.5949	0.0018894	0.0064707	-1.5477
IDUA	-0.50914	9.0483	-3.9506	0.00083437	0.0035323	-0.75866
IFI16	1.0176	10.289	5.0724	6.43e-05	0.00062309	1.7395
IFI27	-1.1544	10.772	-6.9403	1.18e-06	6.77e-05	5.6548
IFI27L2	-0.50975	9.3094	-4.559	0.0002062	0.0013488	0.60097
IFI35	-0.86254	9.5184	-5.7729	1.37e-05	0.00024123	3.2577
IFI6	-1.1588	11.505	-5.4342	2.87e-05	0.00037358	2.53
IFIT1B	0.64726	5.2928	3.1593	0.005085	0.013916	-2.494
IFITM1	-0.55263	11.771	-4.3919	0.00030234	0.0017478	0.22778
IFITM2	-0.61749	11.089	-5.339	3.54e-05	0.00042339	2.3233
IFNAR1	0.623	8.7433	4.3859	0.00030658	0.0017654	0.21422
IFNGR1	0.6682	10.536	3.9891	0.0007636	0.0033197	-0.67277
IFRD1	1.0163	8.1282	5.5706	2.13e-05	0.00031543	2.8245
IFT57	0.76523	9.2568	5.1433	5.49e-05	0.00056089	1.8953
IFT74	0.86694	6.5324	8.6109	4.82e-08	2.08e-05	8.7463
IFT88	0.63769	7.209	6.1186	6.49e-06	0.00015599	3.9865
IGF1	0.96305	8.5555	3.5573	0.0020591	0.0069024	-1.6303
IGFLR1	-0.5128	8.203	-3.9032	0.00093051	0.0038358	-0.86425
IGKV2D-24	-0.69728	9.9336	-2.5065	0.021273	0.043644	-3.8327
IGSF6	0.59598	9.268	3.1424	0.0052822	0.014348	-2.5301
IK	0.51604	8.0827	3.8774	0.00098736	0.0040071	-0.92163
IKBKAP	0.74253	8.7942	4.0737	0.0006284	0.0028981	-0.48378
IKZF5	0.72033	8.195	6.5036	2.88e-06	0.00010335	4.7798
IL13RA2	0.74597	4.4657	5.5406	2.27e-05	0.00032787	2.7598
IL18	0.71126	7.9689	3.3693	0.0031621	0.0096168	-2.0415
IL18R1	0.67316	7.6796	2.5693	0.018613	0.039057	-3.7098
IL18RAP	1.2289	7.588	4.4574	0.00026018	0.0015771	0.37416
IL1A	1.224	7.3982	3.8527	0.0010453	0.0041728	-0.97674
IL1R1	0.70083	10.9	3.7548	0.0013089	0.0049156	-1.1941
IL1R2	1.3151	8.6237	4.0308	0.0006936	0.0031065	-0.57956
IL1RAP	1.008	8.4595	3.9024	0.00093225	0.0038402	-0.86606
IL2RA	0.9198	7.7225	3.6451	0.0016838	0.0059339	-1.4368
IL2RB	-0.7927	8.6794	-3.7858	0.001219	0.0046812	-1.1253
IL2RG	-0.55451	10.535	-3.9553	0.00082528	0.0035038	-0.74805
IL32	-0.68054	10.277	-4.2795	0.00039143	0.0020978	-0.023711
IL6ST	0.88927	11.264	5.2034	4.8e-05	0.00051722	2.027
IL7R	0.62984	10.69	3.3582	0.0032428	0.0098081	-2.0656
ILF3-AS1	-0.7753	7.4843	-6.4155	3.46e-06	0.00011653	4.6001
ILK	-0.51015	10.337	-4.5799	0.00019661	0.0013072	0.64748
IMMT	0.52187	9.119	4.6581	0.00016446	0.0011617	0.82181
IMPA1	0.99465	8.4057	6.9808	1.08e-06	6.43e-05	5.7345
INADL	0.74973	9.1876	4.3682	0.00031927	0.0018168	0.17469
ING2	0.54337	6.9946	3.7973	0.0011872	0.004588	-1.0998
ING3	0.56559	8.2731	4.2249	0.0004438	0.0022885	-0.14587
ING4	-0.66068	9.4468	-5.53	2.32e-05	0.00033213	2.7372
INMT	-0.60649	11.863	-3.8762	0.0009902	0.0040104	-0.92441
INO80E	-0.52337	8.1615	-6.2793	4.61e-06	0.000134	4.3202
INPP4B	0.57928	8.4261	3.4361	0.0027158	0.0085456	-1.8959
INTS12	0.65146	7.4169	5.4812	2.59e-05	0.00035077	2.6317
INTS6	0.69115	8.1718	4.4928	0.00023993	0.0014932	0.45316
INTS7	0.68316	8.296	4.7697	0.00012757	0.00098833	1.07
INVS	0.66027	8.2742	4.688	0.00015362	0.0011156	0.88841
IPCEF1	0.6803	8.3485	5.4555	2.74e-05	0.00036192	2.576
IPO11	0.72023	8.124	4.5063	0.00023262	0.0014642	0.48335
IPO5	1.0984	9.1402	6.17	5.81e-06	0.00014877	4.0935
IPO7	1.118	9.8795	6.7809	1.63e-06	7.78e-05	5.3385
IPO8	0.74067	8.5047	4.1669	0.00050709	0.0025019	-0.27547
IQCB1	0.84407	8.3779	5.4296	2.9e-05	0.00037517	2.5199
IQCG	0.85811	7.6355	4.5615	0.00020504	0.0013431	0.60649
IQGAP1	1.0592	11.183	5.6378	1.83e-05	0.00028719	2.9689
IQGAP2	1.3669	8.787	6.7305	1.8e-06	8.17e-05	5.2379
IQUB	1.0476	5.3159	3.4135	0.0028597	0.0089074	-1.9453
IRAK3	1.2797	10.022	5.4279	2.91e-05	0.00037584	2.5163
IRAK4	0.6328	8.2327	4.4896	0.00024172	0.0014992	0.44594
IREB2	0.79876	9.1593	5.2696	4.14e-05	0.00046695	2.1719
IRF2BP2	-0.62281	10.411	-4.5475	0.00021173	0.0013754	0.57516
IRF2BPL	-0.58414	9.2836	-4.0348	0.00068723	0.0030896	-0.5706
IRF3	-0.50287	9.0019	-5.6691	1.71e-05	0.00027444	3.0361
IRX2	-0.54906	8.6744	-4.0744	0.00062734	0.0028962	-0.48214
ISLR	-0.73805	9.4161	-4.574	0.00019929	0.0013189	0.63428
ITCH	0.6391	9.4491	7.6122	3.11e-07	3.68e-05	6.9472
ITGA2	1.0974	9.5091	3.0646	0.0062897	0.016452	-2.6955
ITGA3	-0.73456	10.686	-6.6693	2.05e-06	8.47e-05	5.1149
ITGA6	0.66552	9.4552	3.2045	0.0045926	0.01286	-2.3973
ITGAL	-0.65906	9.1534	-3.86	0.0010278	0.0041207	-0.96048
ITGAV	0.95861	10.227	5.8892	1.06e-05	0.00020621	3.5045
ITGB1	0.68801	10.176	4.403	0.00029479	0.0017175	0.25242
ITGB4	-0.54956	8.7658	-4.1653	0.00050897	0.0025065	-0.27906
ITGB6	1.1132	10.534	6.8082	1.54e-06	7.63e-05	5.393
ITGB7	-0.60408	7.9844	-4.8658	0.00010258	0.00085314	1.2832
ITGB8	0.76971	7.9355	3.2945	0.0037469	0.01095	-2.2035
ITIH5	-0.60371	9.2289	-4.6441	0.00016978	0.0011862	0.79073
ITK	0.79555	8.3393	3.456	0.0025955	0.0082573	-1.8525
ITLN2	-0.84596	6.9209	-4.6816	0.00015589	0.0011235	0.87409
ITM2A	-0.76298	9.164	-6.7634	1.69e-06	7.92e-05	5.3036
ITM2C	-0.53182	10.328	-4.0294	0.00069594	0.0031146	-0.58282
ITPKB	-0.52527	8.2578	-4.5312	0.00021976	0.0014108	0.53883
ITPR2	1.1571	8.241	6.62	2.26e-06	9.05e-05	5.0157
ITSN1	0.71662	8.3632	5.952	9.27e-06	0.00019156	3.6371
ITSN2	1.0199	9.0281	6.2229	5.2e-06	0.00013984	4.2034
IVNS1ABP	1.0146	9.0499	4.4611	0.00025802	0.0015687	0.38231
IWS1	1.0883	7.8343	7.4818	4.01e-07	4.06e-05	6.7014
JAK1	0.95985	10.931	4.904	9.41e-05	0.00080727	1.3678
JAK2	0.59252	8.3844	3.7144	0.0014362	0.0052418	-1.2836
JAM2	-0.77038	10.19	-6.4154	3.47e-06	0.00011653	4.5998
JMJD1C	1.4281	9.703	6.7385	1.77e-06	8.12e-05	5.2538
JMY	0.95471	8.2424	6.6526	2.12e-06	8.67e-05	5.0813
JPX	1.0778	6.2419	5.8918	1.06e-05	0.00020561	3.5101
JUND	-0.67433	11.068	-3.9919	0.00075862	0.0033081	-0.66644
JUP	-0.51269	10.4	-3.5811	0.0019499	0.0066206	-1.578
KANK2	-0.51661	9.8166	-4.4448	0.0002678	0.0016075	0.34601
KANK3	-0.62827	8.287	-4.8225	0.00011315	0.00091014	1.1872
KANSL1L	0.75607	8.3388	5.6765	1.68e-05	0.00027262	3.052
KAT5	-0.52295	9.0883	-4.8344	0.00011013	0.00089477	1.2137
KAT6A	0.84045	9.9371	4.0469	0.0006684	0.003027	-0.54365
KATNA1	0.51296	7.6945	5.8487	1.16e-05	0.00021796	3.4188
KBTBD2	0.8732	8.5467	5.4917	2.53e-05	0.00034781	2.6543
KCNK17	-0.55261	8.1496	-2.6949	0.014205	0.03148	-3.4596
KCNK3	-0.56289	9.3858	-3.3633	0.0032056	0.0097234	-2.0545
KCNT2	0.55439	7.1698	3.5434	0.0021257	0.0070615	-1.6609
KCTD13	-0.52978	8.5357	-4.298	0.00037511	0.0020403	0.01774
KCTD9P2	0.59861	6.131	7.285	5.9e-07	4.82e-05	6.3261
KDELR1	-0.69761	10.173	-4.8137	0.00011544	0.00092519	1.1677
KDELR3	0.52225	8.4912	3.7995	0.0011812	0.0045726	-1.0949
KDM3A	0.81922	8.2036	4.1732	0.00049975	0.0024768	-0.26129
KDM4C	0.60628	8.4557	4.2294	0.00043919	0.0022713	-0.13571
KDM5A	0.74804	8.3202	4.5969	0.00018909	0.0012704	0.68553
KDM5B	0.81935	8.8514	5.0354	6.99e-05	0.00066186	1.6581
KDM6A	0.76376	9.1318	5.3016	3.85e-05	0.00044673	2.2417
KDM7A	0.65365	8.5896	4.2134	0.00045566	0.0023231	-0.17151
KIAA0020	1.1302	7.4502	5.3857	3.2e-05	0.0003963	2.4247
KIAA0196	0.8401	8.4424	4.6868	0.00015404	0.0011164	0.88572
KIAA0232	0.7591	8.5455	5.2004	4.83e-05	0.00051911	2.0206
KIAA0368	1.1037	9.5537	5.7508	1.43e-05	0.00024716	3.2105
KIAA0391	0.7698	8.691	5.2246	4.57e-05	0.00049898	2.0735
KIAA0586	0.72977	8.1117	5.4236	2.94e-05	0.000377	2.507
KIAA0825	0.99634	7.5027	6.0948	6.82e-06	0.00016055	3.9368
KIAA0922	0.52037	8.5144	4.4034	0.00029452	0.001717	0.25331
KIAA1033	0.86421	9.0419	5.376	3.27e-05	0.00040239	2.4037
KIAA1107	1.1535	6.475	5.6597	1.75e-05	0.00027789	3.016
KIAA1109	1.0679	9.4646	4.8965	9.57e-05	0.00081476	1.3512
KIAA1324L	1.0808	9.9222	4.9031	9.43e-05	0.00080843	1.3659
KIAA1429	0.63975	8.3488	4.1419	0.00053717	0.0026023	-0.33145
KIAA1430	0.88244	9.4297	6.6829	1.99e-06	8.41e-05	5.1423
KIAA1432	0.66894	8.4234	4.2683	0.00040164	0.002134	-0.048766
KIAA1524	0.63455	6.0208	5.9905	8.53e-06	0.00018423	3.7181
KIAA1551	0.82886	9.4412	5.2794	4.05e-05	0.00046039	2.1933
KIAA1586	0.55566	7.2434	4.2503	0.00041857	0.0021975	-0.088936
KIAA1598	0.71664	9.2255	6.587	2.42e-06	9.33e-05	4.949
KIAA1731	1.0561	6.9856	5.5696	2.13e-05	0.0003158	2.8225
KIAA2018	0.63062	9.1926	5.1665	5.21e-05	0.00054488	1.9462
KIAA2026	0.86857	10.123	5.3675	3.33e-05	0.00040567	2.3851
KIDINS220	0.65835	9.4528	3.0518	0.0064723	0.016826	-2.7225
KIF11	0.99618	5.375	6.9881	1.07e-06	6.38e-05	5.7489
KIF13B	0.6929	8.9776	6.6124	2.3e-06	9.1e-05	5.0003
KIF14	0.57672	5.1392	6.4426	3.27e-06	0.00011175	4.6556
KIF15	0.59537	4.9193	4.5893	0.0001924	0.0012868	0.6686
KIF16B	0.83169	8.0084	5.5601	2.17e-05	0.00031908	2.8019
KIF18A	0.91928	5.5586	6.632	2.21e-06	8.93e-05	5.0398
KIF20A	0.73461	5.5326	4.992	7.71e-05	0.00070574	1.5624
KIF20B	0.9563	5.0922	8.1942	1.03e-07	2.52e-05	8.0132
KIF21A	1.1077	6.801	5.7546	1.42e-05	0.00024692	3.2186
KIF23	1.0546	6.5257	7.727	2.5e-07	3.56e-05	7.1613
KIF27	0.55301	8.0442	4.4283	0.00027813	0.0016486	0.30914
KIF2A	0.81797	8.8502	7.0305	9.8e-07	6.14e-05	5.8321
KIF3A	0.57157	6.7387	4.5347	0.00021801	0.0014019	0.54664
KIF5B	1.2346	10.604	7.9757	1.56e-07	2.86e-05	7.6188
KIN	0.61354	7.595	5.9632	9.05e-06	0.00018894	3.6609
KIZ	0.51012	7.6908	4.5479	0.00021151	0.0013744	0.57617
KLF2	-0.5759	10.085	-3.5743	0.0019805	0.0067007	-1.593
KLHDC3	-0.74432	10.13	-4.8046	0.00011783	0.00093808	1.1476
KLHL15	0.59095	7.9348	3.8177	0.0011329	0.0044314	-1.0545
KLHL2	0.85208	7.9619	6.1392	6.21e-06	0.00015547	4.0295
KLHL24	0.61729	9.6766	3.5578	0.0020567	0.0068958	-1.6292
KLHL4	0.90263	5.5481	5.1763	5.1e-05	0.00053631	1.9677
KLHL5	0.54889	8.7332	3.7304	0.0013844	0.0051155	-1.2481
KLHL8	0.7078	7.3148	5.3621	3.37e-05	0.00040858	2.3734
KLK10	-0.56922	9.0889	-4.4753	0.00024975	0.0015344	0.41408
KLK11	-1.291	9.2351	-6.7226	1.83e-06	8.17e-05	5.2221
KLRF1	-0.96277	5.0289	-3.0037	0.0072056	0.018281	-2.8239
KMO	0.98404	7.1357	4.2833	0.00038802	0.002087	-0.015181
KMT2C	0.67251	10.297	5.0151	7.32e-05	0.0006822	1.6133
KMT2E	0.82082	10.421	6.4085	3.51e-06	0.00011754	4.5858
KNSTRN	0.7714	7.4936	3.7168	0.0014284	0.0052215	-1.2783
KNTC1	0.69264	6.3502	5.6073	1.96e-05	0.00029998	2.9034
KPNA1	0.78503	8.8306	5.3777	3.25e-05	0.00040169	2.4074
KPNA2	0.91219	9.3169	5.3636	3.36e-05	0.00040804	2.3766
KPNA3	0.97078	9.2899	8.217	9.91e-08	2.49e-05	8.054
KPNA4	1.0305	8.7517	6.2759	4.65e-06	0.000134	4.313
KPNB1	0.77611	9.8621	4.6286	0.0001759	0.001217	0.75614
KRAS	0.66925	8.3465	5.9431	9.45e-06	0.00019346	3.6184
KRIT1	0.58522	8.7079	4.731	0.00013929	0.0010455	0.98409
KRR1	1.1125	8.3882	8.1882	1.05e-07	2.52e-05	8.0025
KRT7	-0.55224	11.12	-3.6049	0.0018464	0.0063817	-1.5255
KRTCAP2	-0.72344	9.9116	-4.474	0.00025051	0.0015367	0.4111
KTN1	1.3056	8.1057	7.2044	6.92e-07	5.19e-05	6.1706
KXD1	-0.54684	9.8802	-4.7654	0.00012881	0.00099445	1.0605
KYNU	1.1109	8.0551	4.9476	8.52e-05	0.00075235	1.4643
L3MBTL3	0.78214	7.3967	4.8631	0.0001032	0.00085635	1.2772
LACC1	0.64148	6.7456	6.1326	6.3e-06	0.00015581	4.0158
LACTB	0.50527	8.7583	3.7504	0.0013222	0.004951	-1.2038
LAMA2	1.5352	9.1304	6.6046	2.34e-06	9.16e-05	4.9846
LAMB1	0.78969	10.795	3.5245	0.0022194	0.0072885	-1.7023
LAMC1	0.80424	10.015	4.7599	0.00013042	0.00099995	1.0484
LAMTOR1	-0.89104	10.096	-6.5833	2.44e-06	9.36e-05	4.9415
LAP3	0.56165	9.19	3.6949	0.001502	0.0054261	-1.3267
LARP1B	0.77444	7.0105	8.6336	4.63e-08	2.08e-05	8.7855
LARP4	0.83637	9.6407	5.6463	1.8e-05	0.00028345	2.9871
LARP7	1.0844	6.9129	7.0202	1e-06	6.23e-05	5.8119
LARS	0.82983	8.7525	4.7664	0.00012852	0.00099305	1.0628
LBH	-1.2576	10.628	-6.0068	8.24e-06	0.00018	3.7525
LCA5	0.78014	6.4132	8.0424	1.37e-07	2.75e-05	7.7399
LCORL	0.52861	7.5424	5.1046	5.99e-05	0.00059541	1.8103
LCP1	0.74036	11.415	3.8296	0.0011022	0.0043449	-1.028
LDB1	-0.69103	11.175	-6.1365	6.24e-06	0.00015581	4.0238
LDHB	0.98647	11.095	7.3889	4.81e-07	4.5e-05	6.5249
LDHC	0.53114	4.3889	2.6011	0.017387	0.036935	-3.6469
LDLRAP1	-0.5776	9.2395	-3.748	0.0013297	0.0049675	-1.2092
LDOC1	-0.55267	8.9192	-3.3947	0.0029848	0.0092071	-1.9863
LEO1	0.51982	6.8377	5.283	4.02e-05	0.00045848	2.2011
LFNG	-0.58722	8.0752	-3.9907	0.00076073	0.0033116	-0.66912
LGALS1	-0.51612	11.652	-4.6932	0.00015181	0.0011078	0.90001
LGALS8	0.77593	9.4096	4.2192	0.00044963	0.0023065	-0.15855
LGR5	-0.91844	6.7556	-4.0003	0.0007441	0.0032647	-0.6477
LIG4	0.75348	7.8669	5.9829	8.67e-06	0.00018611	3.7023
LILRA2	-0.51164	7.1317	-3.1961	0.0046804	0.013055	-2.4153
LIMA1	0.6344	9.7533	3.7725	0.0012569	0.0047846	-1.1549
LIMCH1	0.50699	9.9092	2.991	0.0074107	0.018725	-2.8504
LINC00116	-0.5145	5.6909	-4.2711	0.00039903	0.0021245	-0.042419
LINC00312	0.74449	7.9478	3.2063	0.0045739	0.012824	-2.3934
LINC00339	-0.52546	7.1909	-3.8799	0.00098179	0.0039915	-0.91616
LINC00417	-0.54041	7.1837	-2.4325	0.024867	0.049607	-3.9756
LINC00597	0.91203	6.7793	5.273	4.11e-05	0.00046554	2.1793
LINC00665	-0.55977	6.8869	-3.7242	0.0014045	0.0051593	-1.262
LINC01089	-0.54078	8.2873	-3.4714	0.0025057	0.008027	-1.8187
LIPH	0.56644	10.065	2.9812	0.007574	0.019044	-2.8709
LIPN	0.7105	5.557	2.5547	0.019203	0.040079	-3.7385
LIX1L	-0.52875	9.8132	-5.1081	5.94e-05	0.00059242	1.818
LMAN1	0.86517	9.9483	6.1232	6.42e-06	0.00015599	3.996
LMF2	-0.56501	9.0182	-4.7311	0.00013927	0.0010455	0.98423
LMO7	0.68699	10.106	5.3083	3.8e-05	0.00044331	2.2562
LNX2	0.56663	10.182	3.3432	0.0033549	0.010084	-2.098
LOC100049716	-0.60684	8.2918	-3.2961	0.0037335	0.010925	-2.2001
LOC100129884	1.0157	6.1267	7.9462	1.64e-07	2.93e-05	7.5651
LOC100130428	0.83808	8.4339	4.7614	0.00013	0.00099869	1.0516
LOC100131131	0.78934	7.6964	2.5561	0.019144	0.039973	-3.7357
LOC100131541	0.92934	8.5994	4.3983	0.00029795	0.0017314	0.24203
LOC100131581	-0.50074	7.9277	-2.9458	0.0081938	0.020288	-2.945
LOC100132356	-0.59979	7.2017	-3.2255	0.0043808	0.012388	-2.3524
LOC100132686	1.0058	6.5528	6.2686	4.72e-06	0.00013421	4.2979
LOC100233156	-0.50838	8.2769	-2.4705	0.022955	0.046448	-3.9024
LOC100505549	-0.68986	8.7473	-6.4258	3.39e-06	0.00011501	4.6212
LOC101059935	1.3533	6.76	5.0449	6.84e-05	0.00065081	1.679
LOC101060546	-0.92681	10.332	-4.2317	0.00043685	0.0022631	-0.13052
LOC101927628	0.84733	10.527	4.5284	0.00022116	0.0014181	0.53263
LOC101928612	-0.79151	8.1556	-3.9291	0.00087668	0.0036645	-0.80656
LOC101930332	-0.52162	8.4062	-4.3342	0.00034523	0.0019271	0.098568
LOC102724453	-0.59622	11.993	-2.6168	0.016811	0.035999	-3.6157
LOC102725070	1.4294	6.79	5.2617	4.21e-05	0.00047143	2.1546
LOC102725104	0.71756	7.4686	3.2439	0.0042024	0.011995	-2.3128
LOC339803	-0.77548	7.3179	-4.0395	0.00067993	0.0030668	-0.56024
LOC642533	0.67529	9.7551	3.1508	0.0051841	0.014124	-2.5123
LOC646358	1.2102	7.7798	9.9906	4.52e-09	1.34e-05	11.001
LOC646813	1.0209	7.0864	6.3939	3.62e-06	0.00011876	4.5558
LOC654342	-0.56374	9.3082	-3.7872	0.0012151	0.0046694	-1.1223
LOC692247	-0.66581	8.1071	-4.2496	0.00041922	0.0021985	-0.090431
LOC728323	0.55879	8.5687	4.4645	0.00025601	0.0015618	0.38991
LONRF3	0.61061	9.5261	3.4406	0.0026881	0.0084809	-1.8861
LOX	0.63479	8.8567	3.3475	0.0033229	0.010006	-2.0888
LPAR3	-0.74567	7.722	-3.8967	0.0009446	0.0038785	-0.87879
LPCAT4	-0.611	8.7294	-5.4835	2.57e-05	0.00035077	2.6366
LPHN2	0.64944	10.447	2.7144	0.013617	0.030383	-3.4203
LPL	0.5631	9.7172	2.681	0.014641	0.032233	-3.4877
LRBA	0.74003	9.4511	4.2062	0.00046329	0.0023453	-0.18766
LRIF1	0.60593	7.2885	3.869	0.0010067	0.0040589	-0.94041
LRP10	-0.60231	10.504	-4.7878	0.00012242	0.00096048	1.1103
LRP2	0.93095	8.0591	2.6502	0.015647	0.033967	-3.5493
LRP4	-0.63062	8.8262	-4.0622	0.00064528	0.0029576	-0.50949
LRP5	-0.56192	8.8638	-4.334	0.00034535	0.0019272	0.098228
LRP6	0.56497	9.4325	3.5364	0.0021597	0.0071406	-1.6762
LRPPRC	1.1007	8.8432	6.1187	6.49e-06	0.00015599	3.9867
LRRC16A	0.51906	9.9987	3.8322	0.0010957	0.0043261	-1.0223
LRRC17	0.74157	6.4289	3.041	0.0066301	0.017151	-2.7453
LRRC31	0.65234	5.634	2.6573	0.015409	0.033547	-3.5351
LRRC32	-0.69768	10.596	-4.6252	0.00017728	0.0012237	0.74849
LRRC37A2	0.62981	10.233	3.5277	0.0022035	0.0072583	-1.6954
LRRC37A4P	0.72514	10.417	3.2555	0.0040928	0.011754	-2.2876
LRRC39	0.91837	5.2342	6.542	2.66e-06	9.82e-05	4.8579
LRRC40	0.64468	7.5529	5.8256	1.22e-05	0.00022481	3.3698
LRRC59	0.53735	10.298	3.596	0.0018843	0.0064624	-1.5451
LRRC8B	0.70091	8.9545	4.3122	0.00036308	0.0019943	0.049474
LRRCC1	0.91883	7.0536	6.746	1.75e-06	8.05e-05	5.2689
LRRFIP1	0.81918	9.9864	5.2961	3.9e-05	0.00045077	2.2297
LRRFIP2	0.55096	9.622	5.1805	5.05e-05	0.0005341	1.9769
LRRIQ1	0.83198	5.5025	2.4281	0.025094	0.049973	-3.9839
LRRK2	1.129	10.642	3.4633	0.0025525	0.0081509	-1.8365
LRRN4	-1.1426	10.085	-7.0514	9.4e-07	5.93e-05	5.873
LRRTM2	0.69852	6.3526	4.2358	0.00043278	0.0022505	-0.12141
LRRTM4	-0.69342	7.0496	-4.1819	0.00048989	0.0024415	-0.24193
LSAMP	0.50589	8.7332	3.3172	0.0035594	0.010523	-2.1545
LSG1	0.90176	8.882	5.5308	2.32e-05	0.00033187	2.7387
LSM2	-0.80604	8.0392	-6.337	4.08e-06	0.00012571	4.439
LSM3	-0.60312	10.154	-3.8202	0.0011262	0.004416	-1.0488
LSM4	-0.65519	9.7783	-6.8651	1.37e-06	7.29e-05	5.506
LSM7	-0.53075	8.0012	-4.856	0.00010486	0.00086687	1.2617
LSMEM1	1.0621	5.9365	4.5707	0.00020078	0.0013235	0.627
LSP1	-0.74691	9.5107	-5.0015	7.55e-05	0.00069694	1.5834
LST1	-0.76553	10.3	-4.2972	0.00037579	0.0020421	0.01598
LTBP1	0.63289	9.5658	3.4137	0.0028585	0.008905	-1.9449
LTBP2	-0.90085	10.886	-5.3674	3.33e-05	0.00040567	2.385
LTBP3	-0.61606	10.037	-4.9541	8.4e-05	0.00074356	1.4787
LTBP4	-0.93105	10.545	-7.6902	2.68e-07	3.58e-05	7.093
LTC4S	-0.95495	8.7929	-5.0059	7.47e-05	0.00069271	1.5931
LTN1	0.94158	7.734	6.0289	7.86e-06	0.00017538	3.7988
LTV1	1.1997	7.7368	7.6646	2.81e-07	3.63e-05	7.0452
LUC7L3	0.92341	8.204	5.6288	1.87e-05	0.0002896	2.9497
LY6E	-0.93266	10.21	-5.1739	5.12e-05	0.0005379	1.9624
LY75-CD302	0.55588	11.716	4.7285	0.00014008	0.0010493	0.97854
LY86	-0.62951	8.3029	-4.4736	0.00025073	0.0015376	0.41023
LYAR	0.52328	6.6341	3.5974	0.0018783	0.0064528	-1.542
LYN	0.57997	10.163	3.5493	0.0020973	0.006991	-1.648
LYRM2	1.2057	8.7879	5.8915	1.06e-05	0.00020561	3.5095
LYRM9	-0.81959	5.8474	-3.8583	0.0010317	0.0041319	-0.96416
LYSMD3	1.1	9.0889	7.4698	4.1e-07	4.09e-05	6.6787
LYST	0.74912	8.7729	3.9703	0.00079724	0.003428	-0.71455
LZTFL1	0.76058	7.2132	5.4926	2.52e-05	0.00034735	2.6563
LZTR1	-0.50212	8.8701	-4.6077	0.00018452	0.001249	0.70943
MAB21L3	0.54302	5.9721	3.8212	0.0011237	0.004409	-1.0467
MACC1	1.2801	8.3944	5.553	2.21e-05	0.00032241	2.7866
MACF1	0.75466	10.96	4.2172	0.00045174	0.0023135	-0.16311
MACROD2	0.53492	6.9803	4.2232	0.00044553	0.0022928	-0.14965
MAF1	-0.52239	8.791	-4.0985	0.00059349	0.0027932	-0.42828
MAGEH1	-0.5411	8.3004	-3.5184	0.0022508	0.0073659	-1.7158
MAK16	0.85935	7.6436	5.5415	2.27e-05	0.00032781	2.7618
MAL	-1.2361	9.0446	-5.2674	4.16e-05	0.00046853	2.167
MALAT1	0.73601	12.967	5.2912	3.94e-05	0.00045306	2.219
MALT1	0.72004	8.0703	5.9261	9.8e-06	0.00019641	3.5825
MAML1	-0.51237	8.9208	-6.0051	8.27e-06	0.00018028	3.7489
MAN1A2	0.70999	9.1366	6.46	3.16e-06	0.00010944	4.691
MAN1C1	-0.73788	8.8158	-6.2722	4.68e-06	0.00013421	4.3053
MAN2A1	0.66805	9.0407	6.3903	3.65e-06	0.00011921	4.5485
MANBAL	-0.80414	10.003	-6.3988	3.59e-06	0.0001182	4.5658
MANEA	0.59264	8.6077	4.5168	0.00022712	0.0014395	0.50669
MAOA	0.82151	10.179	4.1259	0.00055731	0.0026767	-0.36722
MAP1B	1.0189	8.9497	5.0429	6.88e-05	0.0006534	1.6746
MAP3K1	0.53384	9.5634	3.5549	0.0020704	0.0069301	-1.6356
MAP3K13	0.77708	8.0177	4.7186	0.00014327	0.0010653	0.95654
MAP3K2	0.80869	8.9614	5.7154	1.55e-05	0.00025946	3.1352
MAP3K4	0.60831	8.4907	3.7245	0.0014033	0.0051593	-1.2612
MAP3K5	0.56692	9.1457	5.3951	3.13e-05	0.0003909	2.445
MAP3K7	0.6982	8.9344	5.7751	1.36e-05	0.00024111	3.2624
MAP4K2	-0.54283	8.187	-4.1228	0.00056129	0.0026886	-0.37413
MAP4K4	0.54015	8.7694	4.536	0.00021738	0.0013994	0.54947
MAP4K5	0.58223	9.4453	5.5935	2.02e-05	0.00030524	2.8739
MAP7	0.56586	8.2238	5.4269	2.92e-05	0.00037584	2.5141
MAP7D3	1.0481	8.0597	7.1352	7.95e-07	5.54e-05	6.0365
MAP9	0.63192	5.5746	6.1312	6.32e-06	0.00015581	4.0127
MAPK10	0.58531	8.2189	4.5528	0.00020916	0.0013651	0.5871
MAPK3	-0.70251	10.499	-4.6405	0.00017118	0.0011934	0.78272
MAPK4	-0.54858	7.976	-3.9382	0.00085842	0.0036093	-0.78618
MAPK6	1.5892	7.8638	8.8679	3.05e-08	2.02e-05	9.1861
MAPRE1	0.71727	9.7336	4.5164	0.00022732	0.0014395	0.50583
MARCKS	-0.51653	9.7975	-3.987	0.00076732	0.003329	-0.67748
MASTL	0.65271	8.3079	4.7519	0.00013283	0.0010137	1.0305
MAT2A	0.53006	12.061	2.8323	0.010526	0.024787	-3.18
MATN2	0.60074	7.7091	3.1919	0.0047258	0.013149	-2.4244
MATR3	0.66331	9.2557	5.6958	1.62e-05	0.0002651	3.0931
MBD4	0.89088	8.4987	6.757	1.71e-06	7.94e-05	5.2909
MBNL1	0.59358	11.684	4.8758	0.00010027	0.00084099	1.3054
MBNL2	0.61524	11.048	4.6234	0.000178	0.0012273	0.74453
MBOAT7	-0.54103	9.4206	-4.4998	0.00023614	0.0014785	0.4687
MCCC1	0.84003	8.6486	4.2478	0.00042096	0.0022063	-0.09446
MCL1	0.51966	11.971	4.3073	0.00036723	0.0020103	0.038418
MCM6	0.59001	7.0186	4.9758	8e-05	0.00072199	1.5267
MCM8	0.87929	7.3479	8.0529	1.35e-07	2.75e-05	7.759
MCM9	0.58227	7.2237	4.4651	0.00025563	0.0015612	0.39136
MCTP1	0.94819	8.2493	4.5165	0.00022729	0.0014395	0.50597
MDGA1	-0.65214	7.5088	-3.1903	0.0047427	0.013181	-2.4278
MDK	-0.69562	9.3189	-5.1002	6.04e-05	0.00059858	1.8008
MDM2	0.94343	9.6252	6.8198	1.5e-06	7.49e-05	5.416
MDN1	0.57646	7.9149	3.4077	0.0028974	0.0089873	-1.9579
ME1	0.78992	8.2693	5.3782	3.25e-05	0.00040158	2.4084
ME2	0.59114	8.8782	5.0779	6.36e-05	0.0006178	1.7515
MEA1	-0.50896	10.277	-5.5183	2.38e-05	0.00033703	2.7119
MECOM	1.0273	8.8035	6.5219	2.77e-06	0.00010132	4.817
MED13	0.8162	10.507	6.3404	4.06e-06	0.00012571	4.4459
MED13L	0.52012	10.772	3.2284	0.0043513	0.012333	-2.3459
MED22	-0.53228	8.4201	-5.1559	5.33e-05	0.00055152	1.9231
MED23	0.68287	9.1382	4.3185	0.0003579	0.0019744	0.063464
MED4	0.57694	7.5615	5.8948	1.05e-05	0.00020527	3.5165
MED6	0.56902	8.1785	4.3921	0.0003022	0.0017478	0.22823
MEF2C	0.52601	9.9569	3.5677	0.0020106	0.0067849	-1.6075
MERTK	0.59984	9.6242	3.0624	0.0063199	0.016497	-2.7
MET	1.2664	9.3627	6.7959	1.58e-06	7.67e-05	5.3685
METAP1	0.59346	9.29	4.4578	0.00025999	0.0015765	0.37487
METAP2	0.81358	8.6358	6.1335	6.28e-06	0.00015581	4.0176
METTL14	0.70309	8.1747	5.4236	2.94e-05	0.000377	2.5069
METTL23	-0.59808	8.813	-4.8585	0.00010427	0.00086245	1.2671
MFAP1	0.61774	6.6788	4.8386	0.00010908	0.00088862	1.2231
MFAP2	-0.53913	9.2635	-2.7283	0.013214	0.029666	-3.3923
MFAP3	0.7982	9.1038	4.1662	0.00050786	0.0025034	-0.27694
MFAP4	-0.89724	11.906	-5.3561	3.41e-05	0.00041264	2.3603
MFN1	0.73333	8.2215	5.1677	5.2e-05	0.00054422	1.9489
MFNG	-0.96691	8.8359	-5.0256	7.15e-05	0.0006707	1.6365
MFSD10	-0.61422	10.045	-5.1411	5.51e-05	0.00056205	1.8906
MFSD5	-0.88708	8.4996	-5.7781	1.35e-05	0.00024106	3.2689
MGA	0.7233	8.1525	4.1683	0.00050545	0.0024954	-0.27232
MGAM	0.65875	7.3811	2.591	0.017768	0.037588	-3.6669
MGAT3	-0.6525	8.9174	-5.3578	3.4e-05	0.00041134	2.3641
MGAT4A	0.54776	9.561	2.7406	0.012864	0.029024	-3.3674
MGC24103	0.566	6.8501	3.3191	0.003544	0.010486	-2.1504
MGC32805	0.55536	7.2552	3.2529	0.0041172	0.011805	-2.2933
MGC57346	-0.61827	9.9704	-4.018	0.00071442	0.0031743	-0.60823
MGST2	-0.80548	8.652	-5.2494	4.33e-05	0.00048034	2.1277
MGST3	-0.6095	11.494	-4.4512	0.00026393	0.0015917	0.36021
MIA3	0.96388	8.2525	5.9535	9.24e-06	0.00019137	3.6402
MIA-RAB4B	-0.5918	8.8491	-4.7205	0.00014265	0.0010624	0.96077
MIB1	0.56708	7.8436	4.427	0.00027897	0.0016517	0.3062
MICALCL	0.51378	8.3853	2.8196	0.010825	0.025364	-3.2063
MIER1	0.5577	8.5918	5.9554	9.2e-06	0.00019105	3.6443
MIER3	1.0816	7.7885	7.1636	7.51e-07	5.41e-05	6.0916
MIF	-0.7368	10.227	-5.3992	3.1e-05	0.00038891	2.4541
MIF4GD	-0.67106	8.3987	-6.2918	4.49e-06	0.00013217	4.3458
MINA	0.5829	7.6422	4.5302	0.00022027	0.0014129	0.53656
MIOS	0.99591	8.4306	7.7265	2.5e-07	3.56e-05	7.1604
MIR103A2	0.54973	5.7659	4.1186	0.00056667	0.0027092	-0.38338
MIR17HG	0.7269	7.059	2.5042	0.02138	0.043803	-3.8373
MIR181B1	0.7347	7.0159	3.9569	0.00082222	0.0034975	-0.74444
MIR186	0.53597	6.7394	2.7724	0.012002	0.027481	-3.3027
MIR200C	0.51689	6.4178	2.8372	0.010413	0.02458	-3.17
MIR21	0.77019	10.366	2.9206	0.008665	0.021213	-2.9976
MIR221	0.98174	8.0122	3.3411	0.0033711	0.010121	-2.1026
MIR222	1.2767	7.2861	5.507	2.44e-05	0.00034079	2.6875
MIR223	0.61522	7.8544	2.4402	0.024466	0.049017	-3.9608
MIR224	0.62549	5.9669	3.4316	0.0027439	0.0086126	-1.9057
MIR22HG	0.53428	9.3766	2.7177	0.01352	0.030219	-3.4136
MIR29A	1.3451	5.627	5.2853	3.99e-05	0.00045667	2.2062
MIR29B2	0.54874	6.1024	3.137	0.0053472	0.014496	-2.5417
MIR29C	0.55623	7.333	2.7173	0.013533	0.03024	-3.4145
MIR30C2	0.60311	7.6028	3.1733	0.0049282	0.013561	-2.4643
MIR32	1.3241	7.9506	4.3228	0.00035431	0.0019618	0.073281
MIRLET7F1	0.74977	6.8415	3.8891	0.00096121	0.0039294	-0.89566
MIS12	0.81104	7.8683	4.1337	0.00054734	0.0026401	-0.34968
MIS18BP1	1.3	7.2979	6.7201	1.84e-06	8.17e-05	5.217
MISP	-0.50534	7.742	-3.7257	0.0013995	0.0051529	-1.2586
MKI67	0.74721	6.4342	4.8676	0.00010215	0.00085037	1.2873
MKKS	0.53386	6.1259	3.6255	0.0017615	0.0061411	-1.4802
MKL2	0.67453	9.7149	2.9833	0.0075394	0.018975	-2.8666
MKLN1	0.91253	9.3699	5.2398	4.42e-05	0.00048683	2.1067
MKNK2	-0.58927	10.715	-4.3555	0.00032875	0.0018602	0.14619
MLF1	0.73432	6.7897	3.4999	0.0023481	0.0076084	-1.7564
MLH3	0.72159	7.9219	3.786	0.0012185	0.0046801	-1.1249
MLLT3	0.63248	8.2901	4.4582	0.00025975	0.0015755	0.37579
MLLT6	-0.52527	9.7343	-5.5469	2.24e-05	0.00032553	2.7734
MMAB	-0.53276	9.0999	-6.2726	4.68e-06	0.00013421	4.3061
MME	0.76714	9.5774	3.0433	0.0065957	0.017084	-2.7404
MMP1	1.2322	6.5861	3.5662	0.0020178	0.0067971	-1.6109
MMP15	-0.56795	8.1373	-3.1394	0.0053182	0.014436	-2.5366
MMP28	-0.71847	8.9078	-4.8164	0.00011472	0.00092028	1.1738
MMP8	2.0411	5.1642	4.46	0.00025867	0.0015714	0.37986
MMRN1	1.442	9.1435	4.1597	0.00051552	0.0025283	-0.29149
MMRN2	-0.63626	9.2286	-4.4683	0.00025378	0.0015536	0.39845
MND1	0.67591	5.0478	4.1463	0.00053171	0.0025822	-0.32153
MNS1	0.95813	6.1465	4.5235	0.00022366	0.001425	0.52168
MOB4	0.50404	8.7911	4.1427	0.00053607	0.0025999	-0.32948
MON2	0.69451	9.3772	4.7344	0.00013821	0.0010413	0.9917
MORC3	0.50972	8.606	4.8931	9.64e-05	0.00081787	1.3438
MORF4L2	0.90845	9.009	5.5916	2.03e-05	0.00030624	2.8698
MOSPD2	1.0143	8.3003	5.2031	4.8e-05	0.00051722	2.0265
MOSPD3	-0.53012	9.0438	-3.986	0.00076901	0.0033347	-0.67962
MPDU1	-0.65866	10.694	-4.0409	0.00067763	0.003058	-0.55696
MPDZ	1.1387	8.6396	5.6334	1.85e-05	0.00028823	2.9595
MPHOSPH10	0.93714	6.8388	7.2502	6.32e-07	4.93e-05	6.2591
MPHOSPH6	0.56126	6.9516	3.0391	0.0066576	0.017205	-2.7492
MPHOSPH9	0.70089	7.6789	5.3271	3.64e-05	0.00042964	2.2972
MPP5	0.81551	7.8875	5.4948	2.51e-05	0.00034644	2.661
MPP6	0.54652	7.1528	3.3404	0.0033767	0.010134	-2.1042
MPP7	0.88173	8.6344	5.5911	2.03e-05	0.00030636	2.8686
MPPE1	-0.63946	8.1291	-5.5144	2.4e-05	0.00033865	2.7033
MPV17L2	-0.51598	8.9181	-4.0258	0.00070165	0.0031332	-0.59075
MRC1	1.1651	10.402	5.0813	6.31e-05	0.00061441	1.7592
MRE11A	0.53741	6.9883	3.6623	0.0016187	0.0057639	-1.3989
MRGPRF	-0.51808	7.5672	-3.9521	0.00083145	0.0035241	-0.75526
MRI1	-0.90609	9.1929	-6.1208	6.46e-06	0.00015599	3.9911
MRPL11	-0.91996	9.1427	-8.8356	3.23e-08	2.06e-05	9.1313
MRPL14	-0.52494	9.6854	-4.5493	0.00021083	0.0013705	0.57933
MRPL2	-0.52463	8.2404	-3.5756	0.0019746	0.0066871	-1.5901
MRPL20	-0.50904	9.814	-4.7542	0.00013214	0.0010105	1.0356
MRPL21	-0.81607	8.976	-6.3481	3.99e-06	0.00012566	4.4619
MRPL23	-0.54838	9.0723	-4.7913	0.00012146	0.00095417	1.118
MRPL3	0.5511	8.9827	5.2475	4.35e-05	0.00048176	2.1236
MRPL34	-0.77771	9.082	-5.4905	2.53e-05	0.00034844	2.6517
MRPL43	-0.78205	8.2744	-6.6062	2.33e-06	9.16e-05	4.9878
MRPL49	-0.53912	9.1989	-4.878	9.98e-05	0.00083774	1.3104
MRPL53	-0.50249	10.314	-5.7176	1.54e-05	0.00025875	3.1397
MRPL57	-0.55346	7.5188	-4.7925	0.00012113	0.00095259	1.1207
MRPS18A	-0.6309	10.241	-6.3095	4.33e-06	0.00012855	4.3824
MRPS18B	-0.55221	9.0517	-6.312	4.3e-06	0.00012845	4.3876
MRPS2	-0.50303	9.1589	-4.7456	0.00013474	0.0010247	1.0166
MRPS34	-0.56247	8.8393	-4.61	0.00018354	0.0012459	0.71465
MS4A14	0.68722	8.8092	2.7689	0.012094	0.027632	-3.3098
MS4A15	-1.2841	9.584	-4.1557	0.0005203	0.0025455	-0.30045
MSANTD4	0.8647	7.0559	5.7099	1.57e-05	0.00026064	3.1234
MSH6	0.73873	7.6066	4.422	0.00028219	0.001662	0.29498
MSMO1	0.66834	10.431	2.9615	0.0079138	0.019729	-2.9123
MSR1	0.6749	9.757	3.0026	0.0072227	0.018321	-2.8261
MST4	0.68466	8.1348	4.0822	0.0006163	0.002863	-0.4649
MTDH	0.79986	9.7678	7.1443	7.8e-07	5.52e-05	6.0542
MTERF2	0.73696	6.8541	5.2263	4.56e-05	0.00049798	2.0773
MTF2	0.76805	8.4727	5.5278	2.33e-05	0.00033301	2.7322
MTFR2	0.59523	5.6967	2.534	0.020069	0.041584	-3.7791
MTHFD1	0.50896	8.1539	3.9245	0.00088604	0.0036967	-0.81685
MTHFD2	1.4161	9.1724	5.2801	4.04e-05	0.00045998	2.1948
MTHFD2L	0.66625	6.9179	5.8599	1.13e-05	0.00021458	3.4425
MTHFD2P7	1.2099	8.7959	5.3294	3.62e-05	0.00042851	2.3022
MTIF2	0.53373	7.0654	4.9283	8.9e-05	0.00077602	1.4216
MTM1	0.77434	7.9728	5.6687	1.71e-05	0.00027444	3.0352
MTMR2	0.83942	9.3381	5.318	3.71e-05	0.00043495	2.2774
MTMR6	0.79652	8.6822	6.1284	6.35e-06	0.00015581	4.007
MTMR9LP	-0.52568	8.8073	-5.4529	2.75e-05	0.00036243	2.5704
MTRF1L	0.61506	8.4005	5.351	3.45e-05	0.00041608	2.3494
MTRR	0.71454	10.199	3.0065	0.0071594	0.018197	-2.8178
MT-TA	-1.3703	11.898	-6.2367	5.05e-06	0.00013823	4.232
MT-TM	-0.57672	10.168	-3.9701	0.00079768	0.003429	-0.71509
MT-TP	-0.88593	10.328	-3.0161	0.0070079	0.017911	-2.7976
MT-TQ	-0.79842	12.194	-4.7705	0.00012734	0.00098737	1.0717
MT-TS1	-0.53714	8.8913	-2.8537	0.010044	0.023875	-3.1361
MTUS1	1.0183	9.4552	5.6497	1.79e-05	0.00028229	2.9945
MUM1	-0.52918	8.2966	-5.6673	1.72e-05	0.00027469	3.0322
MUT	0.7274	8.5243	4.488	0.0002426	0.0015008	0.4424
MVB12A	-0.6517	8.2141	-5.7529	1.43e-05	0.00024703	3.2152
MVB12B	-0.69955	9.038	-4.2022	0.0004675	0.0023596	-0.19646
MXD1	0.52602	9.6653	3.1595	0.0050832	0.013913	-2.4937
MXRA7	-0.5292	7.5916	-4.0343	0.00068808	0.0030918	-0.5718
MXRA8	-0.5718	10.952	-4.3517	0.00033159	0.0018732	0.13781
MYCBP2	1.0488	8.8252	5.5128	2.41e-05	0.00033918	2.7
MYEF2	0.5823	7.9619	3.7331	0.0013758	0.0050887	-1.2421
MYL9	-0.53658	10.89	-4.1978	0.00047232	0.0023723	-0.20643
MYNN	0.54204	7.4343	4.1381	0.00054179	0.0026176	-0.33978
MYO1B	0.8658	10.617	5.0754	6.39e-05	0.00062027	1.7462
MYO5A	0.88821	8.1567	4.6746	0.00015837	0.0011334	0.85864
MYO5C	0.87718	8.5909	5.0367	6.97e-05	0.00066081	1.6609
MYO6	0.93475	9.5176	6.1497	6.07e-06	0.00015268	4.0513
MYO9A	0.95045	8.6961	5.202	4.81e-05	0.00051785	2.0241
MYOF	0.92774	10.494	4.6549	0.00016568	0.0011689	0.81461
MYOZ1	-1.6985	7.6027	-4.9379	8.71e-05	0.0007638	1.4428
MYRF	-0.74185	9.0175	-4.8991	9.51e-05	0.00081193	1.3571
MYSM1	0.96394	9.2457	6.126	6.38e-06	0.00015581	4.002
MZT2B	-0.66436	10.898	-4.4942	0.00023919	0.0014908	0.45619
N4BP2	0.98033	7.0848	7.0613	9.21e-07	5.89e-05	5.8924
NAA15	1.3452	8.2859	6.9732	1.1e-06	6.48e-05	5.7195
NAA16	0.53483	7.9783	4.0656	0.00064026	0.0029369	-0.50193
NAA25	0.71553	8.8338	4.9124	9.23e-05	0.00079575	1.3865
NAA35	0.59878	8.8657	4.8726	0.000101	0.00084519	1.2983
NAA50	0.79343	10.688	6.938	1.18e-06	6.78e-05	5.6502
NAE1	0.75105	8.2512	7.5323	3.63e-07	3.93e-05	6.7969
NAMPT	1.1948	11.952	4.3074	0.00036711	0.0020103	0.038737
NAP1L1	0.70489	10.365	5.2354	4.47e-05	0.00049072	2.0971
NAPG	0.93281	8.6107	4.4858	0.00024382	0.0015055	0.43749
NARS	0.85266	9.6753	5.5027	2.47e-05	0.00034289	2.6781
NASP	0.79688	8.0433	5.7704	1.37e-05	0.00024203	3.2523
NAT14	-0.56918	8.2821	-5.4219	2.95e-05	0.00037732	2.5033
NAV3	0.62146	7.5405	4.4555	0.00026137	0.0015811	0.36972
NBAS	0.63803	8.8699	3.7651	0.0012785	0.0048349	-1.1714
NBEA	1.0664	7.2564	6.0276	7.88e-06	0.00017544	3.796
NBL1	-0.59355	9.716	-4.8344	0.00011014	0.00089477	1.2136
NBN	1.1386	8.2305	8.2905	8.65e-08	2.41e-05	8.1849
NBPF10	0.82712	11.781	6.1336	6.28e-06	0.00015581	4.0177
NBPF8	0.805	12.117	6.3377	4.08e-06	0.00012571	4.4404
NBPF9	0.83478	12.28	6.7451	1.75e-06	8.05e-05	5.2671
NCAM2	0.53885	7.3523	2.9766	0.007652	0.019196	-2.8806
NCAPG	0.72294	5.5854	6.231	5.11e-06	0.00013907	4.2201
NCBP1	0.60091	9.1001	4.9632	8.23e-05	0.0007339	1.4988
NCBP2	0.65283	8.0466	4.5888	0.00019264	0.0012879	0.66739
NCEH1	0.57155	9.7846	2.7323	0.013099	0.029446	-3.3842
NCK1	0.54617	8.3729	4.3002	0.00037323	0.0020319	0.022639
[truncated: 1,836 more rows]
