# Supplementary material for: NCAPG Promotes Pulmonary Artery Smooth Muscle Cell Proliferation as a Promising Therapeutic Target of Idiopathic Pulmonary Hypertension: Bioinformatics Analysis and Experiment Verification
Source: Int J Mol Sci. 2022 Oct 4;23(19):11762. doi: 10.3390/ijms231911762 (PMC9570379; doi:10.3390/ijms231911762)
Supplement: Supplementary file 1 [file ijms-23-11762-s001.zip › Table S2.xlsx]

## Sheet: Supplementary Table 3
Table S2 DEGs of GSE130391 dataset
Symbols	logFC	AveExpr	t	P.Value	adj.P.Val	B
AAK1	0.53443	5.8531	3.9583	0.0027028	0.016763	-1.9107
AAMP	-1.1833	8.9206	-9.5295	2.5e-06	0.00022293	5.2974
AAR2	-0.77477	8.3661	-5.1999	0.00040364	0.0048279	0.056622
AATF	-0.89536	9.4602	-5.81	0.00017177	0.0028285	0.9444
ABAT	-1.0686	5.4679	-5.4314	0.0002901	0.0038844	0.39979
ABCA12	-2.5719	4.4603	-3.1667	0.010066	0.041061	-3.2506
ABCB10	0.75353	8.6108	5.7396	0.00018908	0.0029851	0.84465
ABCC4	-0.63256	6.4104	-4.4799	0.0011844	0.0096451	-1.0596
ABCF1	-1.3731	9.4083	-10.803	7.91e-07	0.00012415	6.4514
ABCF2	-0.9218	6.7754	-6.0688	0.00012144	0.0022868	1.3047
ABHD12	-1.036	7.463	-6.8987	4.24e-05	0.0011969	2.3966
ABHD17A	-0.6285	8.8024	-4.1116	0.0021129	0.014243	-1.6573
ABHD17C	-0.8702	6.7689	-4.5771	0.0010197	0.0087019	-0.90475
ABHD3	0.9203	9.5397	5.5786	0.00023606	0.0034493	0.61399
ABHD6	-1.8225	5.5888	-6.3977	7.92e-05	0.001721	1.7487
ABHD8	-0.8176	5.1283	-3.6336	0.0045979	0.024052	-2.4552
ABLIM1	0.94429	7.7857	4.365	0.001416	0.010877	-1.2443
ABR	-1.1714	7.8398	-9.2004	3.44e-06	0.00026563	4.9754
ABT1	-0.5181	8.4583	-3.5735	0.0050802	0.025767	-2.557
ABTB2	-0.73702	6.1837	-4.6339	0.00093486	0.0082889	-0.81475
ACAD8	-0.65428	7.7021	-3.9938	0.0025523	0.01619	-1.8518
ACADVL	-0.76933	9.9081	-5.4895	0.00026732	0.0037232	0.48474
ACAT2	-0.70661	9.8884	-4.4994	0.0011492	0.0094471	-1.0285
ACBD6	-0.6326	9.1587	-5.4332	0.00028933	0.0038775	0.40253
ACCS	1.0582	6.4537	3.6252	0.0046628	0.024254	-2.4695
ACD	-1.039	8.2682	-5.7822	0.00017839	0.002892	0.90511
ACKR1	-1.6197	5.2492	-5.7034	0.00019869	0.0030781	0.7931
ACO2	-0.87836	7.5025	-4.7331	0.00080424	0.0075352	-0.65881
ACOT7	-0.91465	8.0794	-5.1969	0.0004054	0.0048344	0.052079
ACOX3	-0.88377	7.2694	-5.2498	0.00037564	0.0045875	0.13128
ACP2	-0.56469	7.1893	-3.9343	0.00281	0.017192	-1.9506
ACRC	1.3643	6.0864	8.497	7e-06	0.00041136	4.2507
ACSL1	-0.86211	9.3731	-4.5782	0.0010181	0.0087019	-0.90304
ACSL3	0.68005	8.0952	3.1118	0.011048	0.043684	-3.3445
ACSL4	1.6373	6.4772	9.8178	1.91e-06	0.00020214	5.5711
ACTA2	-0.65957	4.8991	-4.6836	0.00086682	0.0079041	-0.73645
ACTR1A	-1.0189	8.5133	-8.3656	8.03e-06	0.00043624	4.1096
ACTR1B	-0.62399	8.5017	-4.3841	0.0013743	0.010662	-1.2134
ACTR5	-0.72836	6.6285	-4.7079	0.00083548	0.0077307	-0.6983
ACY3	-0.56066	4.8553	-3.2423	0.0088543	0.037494	-3.1212
ACYP1	0.55005	8.7189	4.456	0.001229	0.009895	-1.0979
ADAM17	0.58206	7.6072	3.7741	0.0036484	0.02064	-2.2185
ADAM19	-1.137	6.1871	-5.1939	0.00040716	0.0048401	0.047583
ADAP1	-1.0423	7.5994	-5.4732	0.0002735	0.0037649	0.46102
ADAT2	0.57649	6.1391	3.7657	0.0036988	0.020849	-2.2326
ADAT3	-0.67577	6.2303	-4.399	0.0013428	0.010515	-1.1895
ADCY10P1	0.74846	4.7962	3.757	0.0037522	0.021019	-2.2473
ADCY3	-1.0747	7.478	-4.3048	0.0015558	0.01161	-1.3416
ADD3	2.1726	9.7247	8.239	9.19e-06	0.00047289	3.9718
ADHFE1	0.57075	6.5313	4.9508	0.00058085	0.0060527	-0.3213
ADIRF	-1.638	5.2879	-8.1027	1.06e-05	0.00051868	3.8214
ADM2	-0.62536	6.0057	-3.7044	0.0040907	0.022282	-2.3357
ADM5	-0.55345	5.4056	-3.0315	0.012669	0.047895	-3.482
ADO	-0.57026	8.9478	-4.6057	0.00097607	0.0084908	-0.85942
ADPRH	-1.2824	6.8958	-8.3479	8.19e-06	0.00043795	4.0905
ADRB1	-0.93215	3.7226	-5.129	0.00044731	0.0051464	-0.050095
ADRBK2	0.50519	7.6623	3.5991	0.0048689	0.025065	-2.5136
ADRM1	-1.1622	8.8498	-9.7245	2.08e-06	0.00020921	5.4834
ADTRP	-1.7157	5.1381	-4.6795	0.00087225	0.0079334	-0.74293
AEN	-1.0539	8.3307	-6.9536	3.96e-05	0.0011559	2.4656
AFAP1L2	-0.99946	4.1284	-4.6615	0.00089642	0.008057	-0.77125
AFF1	0.94904	8.022	5.4604	0.00027848	0.0038053	0.44227
AFF4	0.54334	5.0922	3.9749	0.0026313	0.016491	-1.8831
AFP	-0.51457	4.1013	-3.3278	0.0076647	0.034089	-2.9752
AGAP3	-0.84189	6.3757	-4.569	0.0010325	0.0087628	-0.91758
AGAP4	1.4358	5.3577	8.991	4.23e-06	0.00030568	4.765
AGAP6	1.0296	5.9462	5.383	0.00031063	0.0040861	0.32871
AGAP9	1.3217	5.0581	5.9197	0.00014814	0.0025859	1.0982
AGBL5	-0.52304	5.8994	-3.7365	0.0038803	0.021449	-2.2816
AGFG1	-0.61427	7.6081	-3.3463	0.0074292	0.033425	-2.9436
AGO3	1.0507	5.662	5.3379	0.00033117	0.0042425	0.26218
AGPAT4-IT1	0.51928	5.7439	3.6191	0.0047098	0.024458	-2.4797
AGPAT9	-1.3395	4.6656	-4.7502	0.00078372	0.0074179	-0.63201
AHR	-0.96791	8.2939	-3.1167	0.010958	0.043396	-3.3362
AHSA2	2.0728	6.9805	14.517	4.88e-08	3.76e-05	9.145
AIF1	-0.82167	7.1543	-3.7648	0.0037041	0.020865	-2.2341
AIFM2	-0.74873	8.1033	-4.8942	0.00063171	0.0063752	-0.4084
AIM2	1.246	9.3605	3.2581	0.0086204	0.036841	-3.0941
AIP	-0.77698	8.8636	-5.1867	0.00041139	0.0048688	0.036848
AKAP10	1.0604	6.8958	8.8602	4.82e-06	0.00033027	4.6314
AKAP11	1.411	8.8975	11.794	3.49e-07	7.31e-05	7.2584
AKAP9	0.83948	5.8082	5.5343	0.00025107	0.0035851	0.54994
AKIRIN1	-1.1171	9.4265	-4.3015	0.0015641	0.011655	-1.3471
AKIRIN2	-1.1592	8.8248	-8.6343	6.07e-06	0.00037354	4.3962
AKR7A3	-0.51167	6.2382	-3.3889	0.0069161	0.031781	-2.8709
AKT1S1	-0.60045	5.4436	-3.3528	0.0073486	0.033196	-2.9325
AKT3	0.65236	5.4395	3.1548	0.010271	0.041681	-3.271
AKTIP	-0.65143	7.4277	-4.3675	0.0014103	0.01086	-1.2401
ALAS1	-1.0314	9.6742	-5.3053	0.00034693	0.0043814	0.21388
ALDH1B1	-1.3239	6.6606	-8.4601	7.27e-06	0.00041157	4.2114
ALDH8A1	1.3194	4.2375	5.0884	0.00047453	0.0053165	-0.11143
ALDOA	-0.64068	12.072	-4.4512	0.0012382	0.0099442	-1.1056
ALDOC	-1.4311	10.135	-5.3837	0.00031032	0.0040861	0.32975
ALG1	-0.66416	6.9335	-4.536	0.0010861	0.0090664	-0.97005
ALKBH2	-0.91506	7.126	-5.8791	0.00015644	0.0026685	1.0415
ALKBH4	-0.62314	6.4479	-3.7751	0.0036424	0.020613	-2.2168
ALMS1	1.3364	7.066	6.5763	6.31e-05	0.0015025	1.9837
ALOX12B	-0.79527	3.4158	-4.6694	0.00088572	0.0080067	-0.75881
ALPK2	-1.0288	6.4469	-3.3187	0.0077824	0.034539	-2.9906
ALPP	-0.59437	3.7461	-3.7753	0.003641	0.020613	-2.2165
AMER1	-0.62486	4.4351	-3.3343	0.0075802	0.033826	-2.964
AMHR2	-0.59633	4.6701	-3.4769	0.0059674	0.028903	-2.721
AMIGO1	-0.77626	4.6328	-4.49	0.001166	0.0095471	-1.0435
AMOTL2	-0.75482	4.4502	-3.5112	0.0056352	0.027722	-2.6627
ANAPC16	0.5529	9.7849	4.9194	0.00060852	0.0062131	-0.36959
ANAPC2	-0.55117	7.2468	-3.4669	0.0060677	0.029209	-2.7379
ANAPC4	0.85859	9.0226	5.5258	0.00025409	0.0036128	0.53752
ANAPC5	0.74992	8.6746	6.6861	5.5e-05	0.0013951	2.1258
ANGPTL6	-0.85172	8.0145	-3.2544	0.0086745	0.037032	-3.1005
ANKHD1	1.6593	5.8382	12.251	2.45e-07	6.5e-05	7.6066
ANKIB1	0.60245	8.3144	3.8056	0.0034646	0.019872	-2.1655
ANKLE2	-0.56897	6.7089	-4.2116	0.0018022	0.012844	-1.4933
ANKRD10	0.80922	6.8207	6.5756	6.32e-05	0.0015025	1.9827
ANKRD10-IT1	1.8159	7.6409	12.576	1.91e-07	6.03e-05	7.8463
ANKRD12	0.83464	8.0677	4.2593	0.0016716	0.012218	-1.4157
ANKRD13A	0.69883	7.6777	5.7605	0.00018376	0.0029217	0.8743
ANKRD13D	0.88392	6.0036	7.2116	2.91e-05	0.00096019	2.7843
ANKRD17	0.61582	9.3869	4.4297	0.0012802	0.010188	-1.1401
ANKRD28	1.6097	7.765	8.3197	8.43e-06	0.00044496	4.0598
ANKRD32	0.71223	5.9212	3.7987	0.0035042	0.020041	-2.1772
ANKRD33B	-1.1187	9.6186	-6.0157	0.0001303	0.0023778	1.2315
ANKRD36	1.2079	5.3185	4.473	0.0011971	0.0097337	-1.0707
ANKRD36B	3.7688	7.7167	14.292	5.67e-08	3.76e-05	9.0054
ANKRD36BP2	2.4564	5.1319	4.8352	0.00068988	0.0068384	-0.49976
ANKRD39	-0.65321	7.2488	-3.7153	0.0040181	0.022004	-2.3174
ANKRD44	0.64215	7.5371	4.1519	0.0019814	0.013635	-1.5911
ANLN	0.65436	7.8923	3.4933	0.0058065	0.028308	-2.6932
ANP32A-IT1	2.3231	3.9529	13.689	8.55e-08	4.26e-05	8.6167
AOC1	-0.63258	3.3853	-4.3392	0.0014742	0.011193	-1.286
AOC2	-0.54025	4.618	-3.075	0.011763	0.045694	-3.4075
AP1AR	-0.65755	5.2814	-3.6824	0.0042417	0.022781	-2.3728
AP1B1	-0.6375	7.3632	-3.639	0.0045572	0.023911	-2.4461
AP1M1	-0.64898	8.6466	-5.8077	0.00017233	0.0028288	0.94105
AP1S1	-0.6458	8.1563	-4.1841	0.0018826	0.013177	-1.5383
AP1S2	0.71748	9.6022	3.3018	0.0080072	0.035198	-3.0195
AP3M2	0.7382	7.5164	5.6124	0.00022524	0.0033315	0.66278
AP5S1	-0.71655	6.4609	-5.1345	0.0004437	0.0051161	-0.041666
APAF1	0.64466	6.3456	3.9524	0.002729	0.016881	-1.9206
APC	0.56201	5.7252	4.3789	0.0013855	0.010716	-1.2218
APIP	0.76748	6.6168	5.2823	0.00035853	0.0044513	0.17972
APLNR	-0.55015	3.8605	-3.6867	0.0042118	0.022659	-2.3655
APLP2	-0.84777	5.9807	-5.059	0.00049539	0.0054961	-0.1561
APMAP	-0.52761	9.0288	-3.9587	0.0027014	0.016763	-1.9101
APOL3	0.7347	7.6948	2.9979	0.013415	0.049817	-3.5394
APOM	-0.79364	6.2368	-5.6895	0.00020251	0.0031223	0.7733
APOPT1	0.51845	8.5082	4.3905	0.0013606	0.010613	-1.2031
APPL1	0.61039	8.5307	3.5449	0.0053273	0.026572	-2.6054
AQP5	-0.71228	4.7611	-4.6995	0.00084626	0.00778	-0.71159
AQP9	-2.5127	6.5305	-4.6482	0.00091479	0.008171	-0.79227
AQR	0.73184	6.1905	4.6087	0.00097161	0.0084708	-0.85468
ARAF	-1.1315	6.8864	-8.4685	7.21e-06	0.00041157	4.2203
ARCN1	-0.77336	10.152	-4.6237	0.00094957	0.0083576	-0.83092
ARF1	1.134	7.1212	8.0598	1.11e-05	0.00053021	3.7737
ARF6	-0.64909	10.015	-5.302	0.00034859	0.0043839	0.20893
ARFRP1	-0.58511	7.4361	-5.1548	0.00043087	0.0050272	-0.011193
ARG2	-0.61922	4.9252	-3.0055	0.013243	0.049388	-3.5264
ARHGAP10	-0.92707	8.1357	-4.387	0.0013682	0.010645	-1.2088
ARHGAP26	-1.1958	5.9172	-8.0878	1.08e-05	0.00052266	3.8048
ARHGAP31	-0.72066	5.5231	-3.4274	0.0064829	0.030515	-2.8052
ARHGAP6	-1.4282	4.7716	-4.4984	0.001151	0.0094568	-1.0301
ARHGAP9	0.9043	8.6542	4.5485	0.0010655	0.008942	-0.95022
ARHGDIA	-0.81591	8.5244	-7.0932	3.35e-05	0.0010418	2.6391
ARHGEF1	1.3555	6.2122	8.6886	5.74e-06	0.00036579	4.4533
ARHGEF28	-0.55174	4.3742	-3.6992	0.0041259	0.022427	-2.3444
ARHGEF6	1.0617	8.9753	5.8057	0.00017279	0.0028306	0.93822
ARID2	1.586	6.7601	8.7149	5.59e-06	0.00036384	4.4807
ARID3A	-0.71974	8.8534	-3.7141	0.0040263	0.022038	-2.3194
ARID5A	-0.87741	8.4381	-3.797	0.0035141	0.020068	-2.1801
ARL15	1.2013	4.973	6.4236	7.66e-05	0.0016797	1.783
ARL2	-0.75192	8.5104	-4.6547	0.00090579	0.0081133	-0.78202
ARL2BP	-0.88915	8.5578	-6.6114	6.04e-05	0.0014641	2.0293
ARL4C	0.96427	5.7608	3.4656	0.0060808	0.029245	-2.7401
ARL5C	-0.65273	5.447	-5.4697	0.00027485	0.0037737	0.45588
ARL6IP5	-0.62101	11.139	-4.6333	0.00093584	0.0082925	-0.81583
ARL8B	-0.98018	10.178	-6.2572	9.49e-05	0.0019388	1.5609
ARMC5	-0.60591	6.8326	-3.9344	0.0028097	0.017192	-1.9505
ARMC6	-0.64086	7.6283	-4.5846	0.0010081	0.0086544	-0.89287
ARMC7	-0.72224	6.8173	-5.9429	0.00014359	0.0025283	1.1306
ARPC1A	-0.80452	9.8572	-5.1963	0.00040575	0.0048348	0.051184
ARPC4	-0.77563	10.034	-6.2674	9.36e-05	0.0019309	1.5747
ARPP19	-0.66859	10.078	-5.1504	0.00043361	0.005048	-0.01779
ARRDC4	1.2399	4.2185	5.3112	0.00034402	0.0043573	0.22264
ARSB	-0.60945	4.526	-5.193	0.00040767	0.0048401	0.046286
ARTN	-1.0266	5.0926	-4.1603	0.001955	0.013533	-1.5772
AS3MT	0.91609	4.8015	5.8309	0.00016698	0.0027906	0.97383
ASAH1	-0.70227	8.463	-6.6331	5.88e-05	0.0014394	2.0574
ASAP1	0.93945	8.0019	3.9772	0.0026217	0.016444	-1.8794
ASAP1-IT1	0.97221	4.5541	4.5275	0.0011004	0.009137	-0.98357
ASAP1-IT2	0.77773	4.4969	5.1366	0.0004424	0.005106	-0.038617
ASB6	-1.0289	6.7773	-7.5435	1.98e-05	0.0007571	3.1819
ASCC2	-0.96006	7.7624	-6.3136	8.82e-05	0.0018408	1.6366
ASH1L	1.3281	7.6968	7.4158	2.3e-05	0.00083954	3.0306
ASH1L-AS1	0.56625	7.692	4.24	0.001723	0.012432	-1.447
ASH2L	-0.6529	8.7451	-4.6858	0.00086395	0.0078872	-0.73303
ASL	-1.1301	8.1318	-4.4504	0.0012397	0.0099464	-1.1069
ASMT	-0.99312	4.3795	-4.4899	0.0011662	0.0095471	-1.0437
ASMTL	-1.4523	8.7216	-7.8637	1.38e-05	0.00060774	3.5527
ASPM	1.1402	7.676	5.2038	0.00040139	0.004812	0.062408
ASPSCR1	-1.4559	6.8237	-12.936	1.46e-07	5.54e-05	8.1037
ASXL1	0.50977	7.5829	4.0998	0.0021532	0.014446	-1.6768
ASXL2	0.7313	5.9406	4.8681	0.0006568	0.0065622	-0.4488
ATAD2	0.5775	8.5852	3.2378	0.0089224	0.037657	-3.1289
ATAD5	0.70539	6.9657	4.0848	0.0022054	0.014677	-1.7014
ATF1	-0.67588	8.8382	-4.2505	0.0016947	0.012324	-1.4299
ATF3	-0.85137	6.9202	-3.3946	0.0068496	0.031606	-2.8611
ATF5	-1.1845	7.1405	-4.1216	0.0020794	0.014072	-1.6408
ATF7IP	0.66378	7.6933	5.0837	0.00047779	0.0053404	-0.11854
ATG101	-1.2991	8.3356	-8.7265	5.52e-06	0.00036104	4.4928
ATG16L1	0.94987	5.604	5.2395	0.00038124	0.0046414	0.11592
ATG16L2	1.0863	6.3457	5.2248	0.00038939	0.0047224	0.093936
ATG4B	-0.85399	7.8909	-6.0904	0.00011802	0.0022477	1.3343
ATG4C	0.88983	7.8007	5.9601	0.00014034	0.0024942	1.1544
ATG4D	-0.53441	6.7022	-4.4575	0.0012261	0.0098926	-1.0955
ATHL1	0.98989	6.8615	5.1242	0.0004504	0.0051556	-0.057234
ATM	0.92448	6.0593	5.2186	0.00039292	0.0047468	0.084574
ATOX1	-0.57713	9.8906	-3.7767	0.0036325	0.02058	-2.2141
ATP13A1	-0.50094	8.3696	-3.1895	0.0096823	0.039991	-3.2115
ATP1A1	-0.80725	10.884	-6.7317	5.2e-05	0.0013536	2.1845
ATP2A3	0.57003	6.6419	3.8707	0.0031156	0.018499	-2.0567
ATP5C1	0.53147	10.7	3.9009	0.0029663	0.017854	-2.0062
ATP6	0.68505	10.092	5.1948	0.0004066	0.0048401	0.049025
ATP6AP1	-0.77993	9.0421	-6.6962	5.44e-05	0.0013892	2.1388
ATP6V0A4	-0.68131	3.4116	-3.397	0.0068216	0.031531	-2.857
ATP6V0C	-1.3108	9.5667	-11.069	6.32e-07	0.00010657	6.675
ATP6V1B1	-0.57075	4.1965	-3.8364	0.0032947	0.019221	-2.114
ATP6V1B2	-0.65077	9.4395	-4.7368	0.00079974	0.0075151	-0.65298
ATP6V1E1	-0.64296	10.166	-5.418	0.00029564	0.0039384	0.38012
ATP6V1H	1.2821	6.3665	9.9225	1.73e-06	0.00019296	5.6686
ATP8A1	0.68568	6.5205	3.84	0.0032754	0.019151	-2.108
ATP8B2	0.74689	7.7313	4.3868	0.0013686	0.010645	-1.2092
ATR	1.1401	7.1757	6.6393	5.83e-05	0.0014351	2.0654
ATRX	0.97497	8.3743	6.1049	0.0001158	0.0022215	1.3541
ATXN1	1.069	6.5307	5.6445	0.00021546	0.003257	0.70891
ATXN7	0.71014	7.3694	4.5075	0.0011348	0.0093485	-1.0154
ATXN7L3	-0.56962	7.6158	-4.3798	0.0013835	0.010706	-1.2203
AURKB	0.76235	7.1896	3.0568	0.012133	0.046609	-3.4386
AXIN1	-0.60667	6.8607	-3.0208	0.012902	0.048532	-3.5003
AZGP1P1	-0.56049	3.7215	-3.7681	0.0036846	0.020805	-2.2286
B2M	0.85423	12.041	6.9276	4.09e-05	0.0011779	2.433
B3GALNT2	0.72082	5.0676	5.5512	0.00024524	0.0035341	0.57433
B3GALT6	-0.52225	6.4071	-3.6599	0.0044023	0.023379	-2.4107
B3GAT3	-0.74877	6.9597	-6.0387	0.00012638	0.0023306	1.2632
B3GNT8	-0.55805	4.6326	-3.1899	0.0096769	0.039991	-3.2109
B4GALT6	-1.0785	7.2269	-3.4678	0.0060588	0.029193	-2.7364
B9D2	-0.81032	6.4818	-6.0069	0.00013183	0.0023972	1.2194
BAG6	-0.59872	8.6144	-5.3564	0.00032258	0.0041724	0.2895
BAIAP2L1	-1.7081	6.6767	-6.6365	5.85e-05	0.0014378	2.0619
BAK1	-0.51492	7.9357	-3.7394	0.0038618	0.021391	-2.2768
BAP1	-1.4247	6.9669	-10.3	1.23e-06	0.00014982	6.0123
BASP1	-0.66989	8.1894	-3.9538	0.0027228	0.016856	-1.9182
BATF	-1.9404	10.135	-8.6738	5.83e-06	0.00036583	4.4377
BATF3	-0.75979	9.0074	-3.1105	0.011074	0.043765	-3.3468
BAZ2B	1.106	8.3695	3.8255	0.0033538	0.019449	-2.1322
BBS5	-0.75633	4.0272	-4.5321	0.0010927	0.0090875	-0.9763
BBX	1.2468	7.6182	7.2439	2.8e-05	0.0009384	2.8236
BCAT1	-1.2262	8.3293	-3.7367	0.0038793	0.021449	-2.2814
BCKDHA	-0.64264	8.8127	-4.3484	0.0014531	0.011086	-1.271
BCL11A	1.8541	8.5423	7.6596	1.74e-05	0.00070259	3.3177
BCL2A1	-1.3289	11.989	-6.0556	0.00012359	0.0023034	1.2864
BCL2L1	-1.7791	6.8448	-12.032	2.9e-07	6.86e-05	7.4417
BCL2L10	-0.78362	6.2977	-5.1404	0.00043992	0.0050914	-0.032778
BCL2L11	-0.66793	6.085	-3.1437	0.010466	0.042201	-3.29
BCL7B	-1.2225	8.2328	-8.6816	5.78e-06	0.00036579	4.4459
BCL7C	-0.88946	8.226	-5.6558	0.00021213	0.0032253	0.72508
BCO2	0.69821	4.3202	4.674	0.00087952	0.007969	-0.75153
BCR	-1.2473	5.6886	-6.3409	8.52e-05	0.001801	1.6732
BDP1	0.71803	6.3421	4.2641	0.0016588	0.012176	-1.4078
BEND3	-0.78351	7.0964	-5.012	0.00053069	0.0057019	-0.22755
BEND5	0.88599	4.5389	5.2889	0.00035517	0.0044306	0.1895
BEX2	-1.0879	6.261	-3.4167	0.0066005	0.030838	-2.8235
BHLHE40	-1.7851	8.6576	-5.2047	0.00040086	0.004812	0.063783
BHLHE41	0.67169	4.46	3.0193	0.012936	0.04858	-3.5029
BICD1	0.5529	5.8838	3.1499	0.010356	0.041876	-3.2793
BIN3-IT1	0.86321	4.9418	5.0473	0.00050391	0.0055453	-0.17379
BIRC2	-0.60605	10.828	-4.0916	0.0021816	0.014589	-1.6902
BIRC3	-0.71532	10.045	-4.5	0.0011481	0.0094443	-1.0275
BIRC6	0.84553	10.129	6.1291	0.00011216	0.0021729	1.3873
BIVM	0.51949	5.4832	3.1205	0.010888	0.043241	-3.3297
BLNK	0.52967	11.5	3.3277	0.0076659	0.034089	-2.9754
BMF	-0.70024	7.3	-5.6552	0.00021231	0.0032253	0.72422
BMPR1A	-0.57012	6.0105	-4.0385	0.0023753	0.015441	-1.7778
BMS1P5	1.8	5.6156	10.393	1.13e-06	0.00014547	6.0952
BMS1P6	1.6339	5.8611	8.3049	8.57e-06	0.00044672	4.0438
BNIP1	-0.7529	7.1641	-5.7906	0.00017638	0.0028684	0.91687
BPIFA3	-0.61119	5.2405	-4.2467	0.0017049	0.012358	-1.4361
BRCA2	0.97562	6.7261	4.7691	0.00076175	0.007282	-0.60253
BRD8	0.73549	6.1138	5.9928	0.00013433	0.0024258	1.1999
BRD9	-0.69431	8.0029	-5.3804	0.00031177	0.0040943	0.32491
BRF2	-1.2731	7.4454	-10.644	9.08e-07	0.00012953	6.3143
BRI3	-0.98807	7.8641	-6.2651	9.39e-05	0.0019322	1.5716
BRMS1	-1.1639	7.9599	-7.0879	3.37e-05	0.0010464	2.6325
BRWD1	0.62701	5.4601	4.8322	0.00069291	0.0068562	-0.50431
BRWD3	0.58161	6.1198	4.8099	0.00071644	0.0070065	-0.53895
BSG	-1.5105	8.9429	-9.0048	4.17e-06	0.00030289	4.779
BSPRY	-0.60379	5.1625	-3.8653	0.003143	0.018612	-2.0656
BTAF1	0.79476	9.7339	5.5655	0.00024039	0.0035027	0.59511
BTBD17	-0.80196	3.9036	-4.3693	0.0014064	0.010842	-1.2373
BTBD18	1.5345	5.0998	8.4409	7.42e-06	0.00041447	4.1908
BTBD2	-0.77676	6.0346	-4.9727	0.00056233	0.0059187	-0.28767
BTBD9	-0.55575	4.7559	-4.0741	0.0022436	0.014831	-1.7191
BYSL	-0.97646	8.6381	-4.2446	0.0017106	0.012376	-1.4395
BZW1	-0.65403	10.931	-5.5481	0.00024629	0.0035458	0.56993
C10orf10	-1.6897	6.5243	-5.9043	0.00015124	0.0026167	1.0767
C10orf2	-0.99904	7.9753	-4.9004	0.00062594	0.0063365	-0.39887
C10orf54	-0.80079	6.0659	-4.5344	0.0010888	0.0090789	-0.97257
C11orf80	2.3461	6.1615	9.6283	2.28e-06	0.00021785	5.3921
C11orf94	-0.50679	5.5461	-3.0715	0.011834	0.045869	-3.4135
C11orf96	-2.3077	4.9575	-4.893	0.00063285	0.0063826	-0.41026
C12orf10	-1.1377	8.1245	-7.1966	2.97e-05	0.00096528	2.766
C12orf29	-0.53159	8.3394	-3.3131	0.0078565	0.034769	-3.0002
C12orf43	-0.57847	8.0315	-4.0512	0.0023275	0.015238	-1.7569
C12orf49	-0.52754	6.144	-4.5873	0.0010039	0.0086322	-0.88851
C12orf5	-0.56955	9.5044	-3.3086	0.0079157	0.034923	-3.0078
C14orf169	-0.89721	9.0566	-4.7174	0.00082354	0.0076518	-0.68338
C14orf182	-2.0143	5.8916	-5.2773	0.0003611	0.0044593	0.17231
C14orf79	-0.55955	6.061	-3.348	0.0074073	0.033346	-2.9406
C14orf80	-0.86155	7.01	-3.5919	0.0049271	0.025222	-2.5258
C15orf37	-0.73973	6.4195	-5.2703	0.00036478	0.004483	0.16177
C15orf56	-0.50918	3.2429	-3.9084	0.0029304	0.017701	-1.9937
C16orf54	1.9016	8.165	4.6793	0.00087256	0.0079334	-0.74329
C16orf80	-0.60536	9.9995	-4.2118	0.0018018	0.012844	-1.4931
C17orf58	-1.0812	7.3925	-4.3913	0.0013589	0.010604	-1.2018
C17orf59	-0.87322	6.0959	-5.2777	0.00036091	0.0044593	0.17284
C17orf67	0.82495	5.0118	3.6569	0.0044247	0.023435	-2.4159
C17orf70	-0.60135	6.1459	-3.2945	0.0081068	0.035477	-3.032
C17orf96	-0.96203	6.3626	-3.8169	0.0034015	0.019632	-2.1467
C18orf25	-0.55576	5.9323	-3.7447	0.0038285	0.021282	-2.2679
C19orf12	-0.56728	7.2685	-4.1762	0.0019062	0.013289	-1.5512
C19orf18	-0.56823	3.7542	-4.9	0.00062627	0.0063365	-0.39941
C19orf24	-0.68806	7.9795	-4.21	0.0018068	0.012865	-1.4959
C19orf66	0.60893	8.2167	3.3535	0.0073395	0.033164	-2.9312
C1GALT1	1.091	7.5238	3.5914	0.0049315	0.025222	-2.5267
C1orf122	-0.68355	8.5903	-4.7022	0.00084278	0.0077661	-0.70731
C1orf162	1.2756	6.033	5.1426	0.00043851	0.0050899	-0.029446
C1orf174	-0.58357	8.6204	-4.34	0.0014724	0.01119	-1.2847
C1orf198	-1.4496	5.3891	-6.7924	4.83e-05	0.0012947	2.2619
C1orf216	-0.71763	7.6743	-4.3377	0.0014777	0.011208	-1.2884
C1orf220	0.60146	3.4023	4.2197	0.0017794	0.012732	-1.4802
C1orf54	-0.9254	6.7249	-5.7552	0.00018508	0.0029367	0.86687
C1RL	0.73673	6.2047	3.7132	0.0040319	0.022058	-2.3209
C21orf128	-0.69426	4.1308	-3.5117	0.0056306	0.027719	-2.6618
C21orf33	-0.54576	9.245	-3.0304	0.012693	0.047947	-3.4838
C2CD5	0.92012	9.9137	4.6398	0.00092655	0.0082428	-0.8055
C2orf68	0.94613	6.026	7.5549	1.96e-05	0.00075551	3.1953
C2orf76	-0.96768	7.9325	-4.3569	0.001434	0.010961	-1.2574
C3orf52	-0.85331	4.2271	-3.9159	0.0028951	0.017603	-1.9813
C4BPB	-1.5044	5.3152	-3.6167	0.0047287	0.024499	-2.4838
C4orf29	0.9311	6.4468	5.817	0.00017017	0.0028259	0.95413
C5orf22	-0.61971	6.8966	-4.7085	0.00083475	0.0077285	-0.6974
C5orf28	1.6372	6.6989	11.193	5.69e-07	0.00010131	6.7776
C5orf34	0.7642	6.8173	4.8288	0.00069649	0.0068785	-0.50965
C5orf56	2.0072	7.0116	11.42	4.72e-07	8.93e-05	6.9621
C6orf1	-0.846	6.3332	-4.1306	0.0020498	0.013963	-1.626
C6orf136	-0.64109	7.5648	-5.5634	0.00024109	0.0035064	0.59209
C6orf15	-0.50788	6.108	-3.0335	0.012625	0.047766	-3.4785
C6orf163	0.76115	4.3351	4.0053	0.0025055	0.016016	-1.8327
C6orf223	-0.86492	6.1598	-4.3498	0.0014499	0.011067	-1.2688
C7orf43	-0.56941	6.8432	-4.9712	0.00056364	0.0059244	-0.29007
C8orf33	-0.71612	8.206	-4.7346	0.0008024	0.0075312	-0.65643
C8orf37	-0.6343	6.5538	-3.7215	0.0039776	0.021856	-2.307
C8orf44	0.86318	5.0168	4.346	0.0014586	0.011117	-1.275
C8orf76	-0.66148	7.9942	-3.681	0.0042521	0.022798	-2.3753
C9orf114	-1.3228	6.1418	-7.0139	3.69e-05	0.0011063	2.5408
C9orf173	-0.5803	4.7311	-4.5583	0.0010496	0.008851	-0.93464
C9orf38	0.71279	3.7826	3.962	0.0026867	0.016718	-1.9045
C9orf62	-0.66528	4.4868	-4.5821	0.0010119	0.0086763	-0.89674
C9orf91	-0.63225	8.2543	-3.1243	0.010816	0.043109	-3.3231
CA11	-0.72084	5.423	-4.036	0.0023847	0.015496	-1.7819
CA4	-0.80266	4.8321	-3.4119	0.0066541	0.031004	-2.8317
CAB39	-0.87386	9.5756	-5.4774	0.0002719	0.0037529	0.46709
CAB39L	-0.6875	6.1519	-3.8569	0.0031867	0.018801	-2.0798
CABLES1	0.77769	7.3481	3.5743	0.005073	0.025753	-2.5555
CABP1	-0.78698	4.6299	-3.2505	0.0087332	0.037151	-3.1073
CADM1	-1.4447	5.3124	-6.7733	4.94e-05	0.0013164	2.2377
CAHM	0.75495	4.2933	5.1969	0.00040535	0.0048344	0.052206
CALCOCO2	0.54853	6.4278	3.8612	0.0031641	0.018723	-2.0725
CALML3	-0.56119	4.1911	-4.1952	0.0018498	0.013056	-1.5202
CAMK2D	0.549	7.5161	4.0305	0.0024059	0.015602	-1.791
CAMK2N1	-0.70437	3.6963	-3.7411	0.0038511	0.021363	-2.2739
CAMKK2	-0.61706	6.6117	-4.297	0.001575	0.011695	-1.3543
CAMSAP2	-1.0491	7.5199	-4.9978	0.00054192	0.005785	-0.24929
CAMSAP3	-0.65518	4.8854	-3.7556	0.0037608	0.021041	-2.2496
CAND1	0.56034	6.9733	3.9512	0.0027344	0.016908	-1.9226
CANT1	-0.81031	8.0422	-6.8934	4.27e-05	0.0011973	2.3899
CAPG	-1.6024	7.2231	-6.6207	5.97e-05	0.0014529	2.0413
CAPN1	0.76334	7.2079	5.7652	0.00018258	0.0029059	0.881
CAPNS1	-1.1412	10.208	-9.416	2.79e-06	0.00023772	5.1875
CAPRIN2	0.66357	5.9	4.6845	0.00086566	0.0078981	-0.73507
CARD11	0.6006	6.5055	3.2377	0.0089241	0.037657	-3.1291
CARD8	0.59554	6.9867	3.8078	0.0034524	0.019824	-2.1619
CARS	-0.92384	7.9632	-5.5545	0.00024412	0.0035276	0.5791
CASC4	0.8168	6.7437	6.478	7.15e-05	0.0016023	1.8549
CASC5	0.62059	6.4144	3.4978	0.0057631	0.028166	-2.6855
CASP4	0.86377	7.0506	5.2039	0.00040129	0.004812	0.062678
CASP8AP2	0.77189	6.0117	4.9444	0.00058637	0.0060819	-0.3311
CAT	0.92033	7.4671	5.5167	0.00025735	0.0036209	0.52427
CATSPER1	-0.5782	5.4774	-4.2562	0.0016796	0.012245	-1.4206
CAV1	-1.2342	6.9673	-4.0067	0.0024999	0.015987	-1.8304
CBFA2T2	0.74077	5.8158	5.8085	0.00017213	0.0028285	0.94222
CBFA2T3	-0.85336	7.4588	-6.0005	0.00013297	0.0024124	1.2104
CBL	0.58219	7.344	5.0514	0.00050094	0.0055244	-0.16766
CBR3	-0.67321	5.6649	-3.3812	0.0070053	0.03206	-2.8839
CBR4	1.5158	7.5676	10.329	1.2e-06	0.00014919	6.0377
CBX3	1.2363	9.0875	9.8533	1.84e-06	0.00019963	5.6043
CBX5	0.51856	7.9875	3.5448	0.0053286	0.026572	-2.6057
CC2D1B	-0.60029	6.0597	-4.594	0.00099373	0.0085685	-0.87799
CCAR1	1.1094	8.595	8.5645	6.52e-06	0.00039226	4.3225
CCDC102A	-1.1203	6.3569	-3.7185	0.0039972	0.021941	-2.312
CCDC106	-1.5483	6.1619	-7.0812	3.4e-05	0.0010507	2.6243
CCDC124	-0.50879	5.7326	-4.0493	0.0023345	0.015252	-1.76
CCDC137	-1.3367	7.7624	-8.2542	9.04e-06	0.00046683	3.9884
CCDC14	0.56789	4.904	4.7839	0.000745	0.0072035	-0.57948
CCDC146	0.79655	4.4727	4.0007	0.0025243	0.016103	-1.8404
CCDC150	0.8401	5.1765	5.5365	0.00025032	0.0035809	0.55306
CCDC18	0.69778	6.3328	4.1556	0.0019698	0.0136	-1.585
CCDC22	-0.52777	7.3999	-4.2723	0.0016377	0.012049	-1.3945
CCDC26	-0.57262	3.7245	-4.0568	0.0023064	0.015133	-1.7475
CCDC3	-0.65974	5.8426	-3.6856	0.0042197	0.022686	-2.3674
CCDC53	0.76612	9.2223	3.1371	0.010583	0.04253	-3.3011
CCDC69	0.64742	9.1276	3.5912	0.0049332	0.025222	-2.527
CCDC71L	-0.60065	6.1982	-4.9558	0.00057656	0.0060225	-0.3136
CCDC84	1.2921	7.4843	7.1933	2.98e-05	0.00096528	2.7619
CCDC85C	-0.57497	4.5924	-3.0253	0.012804	0.048243	-3.4926
CCDC86	-1.0395	8.5459	-6.3551	8.36e-05	0.0017821	1.6921
CCDC88C	0.82413	7.5519	6.3425	8.5e-05	0.001801	1.6753
CCDC90B	0.78053	6.7332	5.8251	0.0001683	0.0028008	0.96561
CCDC91	1.6931	6.7201	10.882	7.4e-07	0.00011723	6.5184
CCDC94	-1.0496	7.9536	-8.6076	6.24e-06	0.00038098	4.3681
CCKAR	-0.56037	5.2831	-3.8074	0.0034545	0.019829	-2.1626
CCL17	-1.497	6.3267	-4.4899	0.0011662	0.0095471	-1.0436
CCL19	-0.78359	4.4263	-4.4582	0.0012248	0.0098918	-1.0943
CCL20	-3.3153	5.7257	-6.6455	5.79e-05	0.0014332	2.0735
CCL22	-2.9458	11.836	-12.416	2.16e-07	6.15e-05	7.7291
CCL4	-3.4079	10.547	-7.1949	2.97e-05	0.00096528	2.7639
CCL5	-1.2178	8.593	-3.9955	0.0025455	0.016178	-1.849
CCM2	-0.70664	8.9967	-4.9387	0.00059136	0.0061175	-0.33991
CCNA1	-0.68552	3.5742	-3.6496	0.0044784	0.023616	-2.4283
CCNC	1.08	7.9541	6.9491	3.99e-05	0.0011585	2.46
CCND1	-1.907	5.0564	-4.7747	0.00075542	0.0072583	-0.59388
CCNG2	0.59168	7.1407	4.0964	0.0021649	0.014513	-1.6824
CCNL1	0.8292	7.4468	6.7499	5.09e-05	0.0013391	2.2077
CCNO	-0.70356	4.5105	-4.2071	0.0018151	0.0129	-1.5007
CCNT2	0.72553	6.709	5.8059	0.00017275	0.0028306	0.93852
CCP110	0.53902	6.6832	3.1686	0.010032	0.041005	-3.2473
CCR1	1.4637	6.5742	4.0496	0.0023333	0.015252	-1.7594
CCR10	-0.66573	8.162	-3.2565	0.0086443	0.036933	-3.0969
CCR6	2.0573	7.5099	3.0836	0.011593	0.045289	-3.3928
CCR7	-3.4702	8.8103	-6.8969	4.25e-05	0.0011969	2.3944
CCR8	-1.3171	4.8458	-4.6817	0.0008693	0.0079193	-0.73942
CCRN4L	-0.54468	6.0305	-3.6667	0.0043533	0.023227	-2.3993
CCS	-0.84298	7.7346	-4.8435	0.00068129	0.0067582	-0.48678
CCSER2	-0.62273	5.5836	-3.3482	0.0074059	0.033346	-2.9404
CCT5	-0.50515	8.948	-3.3882	0.0069238	0.031793	-2.8721
CCT6B	-0.66743	5.7313	-3.5951	0.0049014	0.025176	-2.5204
CCZ1B	1.8771	5.7605	9.5577	2.43e-06	0.00022212	5.3245
CD109	-1.2791	5.4558	-5.5433	0.00024795	0.00356	0.56293
CD14	-0.73255	4.1567	-4.4166	0.0013064	0.010328	-1.1611
CD151	-1.311	7.4295	-3.7634	0.0037128	0.020891	-2.2365
CD163L1	-1.6113	5.0253	-4.7266	0.00081217	0.0075911	-0.66898
CD180	1.4136	7.957	4.589	0.0010013	0.0086151	-0.88588
CD1C	-1.1517	7.0945	-3.4645	0.0060924	0.029274	-2.7421
CD200	-1.7409	9.0753	-4.4453	0.0012496	0.0099999	-1.1151
CD22	1.1918	8.16	7.5684	1.93e-05	0.00075386	3.2112
CD226	-1.4774	9.0838	-6.5038	6.92e-05	0.0015643	1.8888
CD27	0.81932	10.354	3.1755	0.0099149	0.040646	-3.2354
CD274	-1.4484	8.708	-5.1417	0.00043911	0.0050914	-0.030877
CD300A	-0.99028	7.2243	-5.333	0.00033351	0.0042467	0.25486
CD300C	-0.67571	5.2475	-3.9525	0.0027283	0.016881	-1.9203
CD37	-0.74731	6.8222	-6.0655	0.00012197	0.0022868	1.3001
CD3EAP	-0.60838	8.1673	-3.1285	0.01074	0.042995	-3.316
CD40	-1.312	9.1918	-6.072	0.00012093	0.0022809	1.309
CD47	1.1008	8.2793	7.0028	3.74e-05	0.0011131	2.527
CD48	1.2526	10.976	8.1984	9.6e-06	0.00048438	3.9272
CD53	1.3487	8.0957	9.2997	3.12e-06	0.0002536	5.0737
CD59	-0.58608	8.7002	-3.2396	0.0088953	0.037596	-3.1259
CD70	-1.1968	10.881	-6.0106	0.00013119	0.0023884	1.2244
CD74	-0.9714	8.8121	-5.7684	0.00018178	0.002899	0.88557
CD80	-1.9667	8.1093	-6.6465	5.78e-05	0.0014332	2.0748
CD81	-0.72131	10.977	-5.6693	0.00020822	0.0031786	0.74442
CD82	-1.5812	9.4439	-6.9475	3.99e-05	0.0011587	2.4579
CD83	-1.219	10.7	-3.6427	0.0045296	0.023809	-2.4399
CD86	-1.226	9.0296	-6.1999	0.00010223	0.0020334	1.4835
CD97	-1.1541	8.957	-9.2715	3.21e-06	0.00025867	5.0459
CD99	-1.043	9.7331	-6.9123	4.17e-05	0.0011807	2.4138
CD99L2	-0.7332	5.8531	-5.3302	0.00033484	0.0042583	0.25073
CDC25A	-0.61285	6.5256	-5.6882	0.00020287	0.0031243	0.77147
CDC25B	0.69442	9.4255	3.9144	0.0029023	0.017612	-1.9838
CDC34	-0.76641	7.0071	-4.5185	0.0011159	0.0092261	-0.99799
CDC37	-1.315	8.8531	-8.887	4.69e-06	0.00032609	4.6589
CDC42	-0.6804	8.5032	-5.1364	0.0004425	0.005106	-0.038855
CDC42EP2	-0.80095	5.3406	-4.4887	0.0011684	0.0095546	-1.0456
CDC42EP3	-0.70865	8.3091	-4.4345	0.0012706	0.010142	-1.1323
CDC42EP4	-1.26	5.8913	-4.0113	0.0024814	0.015907	-1.8228
CDC42SE1	-0.58093	8.5443	-4.3248	0.0015078	0.011369	-1.3092
CDC7	0.75106	8.033	3.7079	0.0040673	0.022185	-2.3298
CDCA4	-0.91366	9.2378	-4.2414	0.0017194	0.012417	-1.4448
CDCA7	2.1078	7.6236	12.001	2.97e-07	6.86e-05	7.4178
CDK18	-0.99958	4.268	-5.1559	0.00043015	0.0050225	-0.0094509
CDK19	0.6444	6.8204	4.5537	0.0010571	0.0088946	-0.94196
CDK2	-0.71176	6.8282	-5.0134	0.00052962	0.0057019	-0.22547
CDK2AP2	-0.88242	8.3949	-5.774	0.00018039	0.0028964	0.89351
CDK4	-0.71665	10.432	-4.0019	0.0025192	0.016077	-1.8383
CDK7	-0.66747	9.3033	-3.8288	0.0033362	0.019398	-2.1268
CDKN1A	-1.1781	10.561	-5.0239	0.00052156	0.0056749	-0.20954
CDKN1B	0.79771	10.053	5.096	0.0004693	0.0052946	-0.099922
CDPF1	-0.5145	6.0265	-3.2141	0.0092877	0.038785	-3.1695
CECR1	1.3139	8.9854	3.1125	0.011036	0.043646	-3.3433
CELF2	1.2666	7.8843	8.352	8.15e-06	0.00043795	4.0949
CENPB	-0.59377	6.262	-3.0921	0.011426	0.044796	-3.3782
CENPBD1P1	-0.55829	6.8247	-4.7413	0.00079437	0.0074871	-0.646
CENPC	0.61872	7.5859	4.1518	0.0019819	0.013635	-1.5913
CENPE	0.54693	9.0113	3.9914	0.0025625	0.016222	-1.8559
CENPF	0.6146	6.1596	3.3801	0.0070185	0.032092	-2.8859
CENPH	-0.91106	8.2014	-5.1257	0.00044942	0.0051556	-0.054968
CENPJ	0.65868	7.1447	3.2183	0.0092223	0.038604	-3.1623
CENPO	-0.567	6.5065	-3.161	0.010163	0.041364	-3.2604
CENPV	-0.55939	7.0291	-3.7538	0.0037717	0.021079	-2.2526
CEP128	0.58154	5.2375	3.51	0.0056465	0.027769	-2.6647
CEP152	0.81011	5.8355	5.9384	0.00014447	0.0025388	1.1242
CEP192	1.0013	7.8189	5.3561	0.0003227	0.0041724	0.28911
CEP350	0.74505	7.7689	5.1661	0.00042387	0.0049723	0.0058246
CEP85L	0.5892	6.065	3.056	0.012151	0.046628	-3.4401
CEP89	-0.50115	5.5837	-4.5612	0.0010449	0.008825	-0.92993
CEP95	0.56277	5.1154	3.4744	0.0059925	0.028971	-2.7252
CEPT1	2.5967	7.5306	13.93	7.24e-08	4.04e-05	8.7743
CETP	-1.6596	6.4857	-4.6069	0.00097433	0.0084804	-0.85757
CFL2	-0.87276	6.5252	-4.2221	0.0017727	0.012691	-1.4763
CFLAR	-0.91403	8.0497	-4.9083	0.00061863	0.0062942	-0.38668
CFLAR-AS1	-0.60765	3.3898	-3.3809	0.0070092	0.032061	-2.8845
CFP	-1.5269	7.0948	-6.7431	5.13e-05	0.0013436	2.1991
CGN	-0.72324	4.5885	-3.3373	0.0075427	0.033713	-2.9589
CHCHD6	-1.0229	6.2305	-7.1885	2.99e-05	0.00096667	2.7561
CHD1L	1.0522	7.9005	7.7659	1.54e-05	0.00065558	3.4407
CHD2	0.64648	7.1513	4.5018	0.001145	0.0094271	-1.0246
CHD8	0.90728	8.0449	6.4509	7.4e-05	0.0016468	1.8192
CHD9	1.1164	7.2256	7.3174	2.57e-05	0.00089805	2.9125
CHFR	-0.70147	8.9215	-5.3741	0.00031457	0.0041155	0.31564
CHIC1	-0.59444	5.4259	-3.1158	0.010974	0.043445	-3.3377
CHID1	-0.5236	7.3818	-3.941	0.00278	0.017111	-1.9396
CHKA	-1.2076	8.2293	-5.46	0.00027862	0.0038053	0.44175
CHKB	0.70596	8.6309	4.7259	0.0008131	0.0075953	-0.67016
CHMP1A	-1.1026	8.7606	-7.9798	1.22e-05	0.00055992	3.684
CHMP4B	-0.69938	9.9562	-4.9531	0.00057885	0.0060398	-0.31771
CHPF2	-1.02	8.2019	-6.8539	4.48e-05	0.0012335	2.34
CHPT1	1.1049	5.9147	7.5404	1.99e-05	0.00075759	3.1782
CHRAC1	-0.52369	7.5078	-3.6303	0.0046236	0.024082	-2.4609
CHRM3-AS2	-0.54977	3.1613	-3.6814	0.0042491	0.022789	-2.3745
CHST10	-1.023	7.0254	-5.056	0.00049757	0.0054988	-0.16064
CHST6	-0.54753	3.78	-3.131	0.010694	0.042878	-3.3117
CHST7	-0.87255	8.0089	-3.3814	0.0070035	0.03206	-2.8837
CHTF8	-0.64882	10.039	-5.2141	0.00039545	0.0047639	0.077905
CHTOP	-0.69019	9.1943	-6.1167	0.000114	0.0021972	1.3703
CIDEA	-0.58893	4.8827	-3.4213	0.0065494	0.030676	-2.8156
CINP	-0.60893	6.3443	-3.762	0.0037211	0.02093	-2.2387
CITED4	-0.75538	5.6818	-3.3745	0.0070849	0.032311	-2.8954
CIZ1	-0.53069	6.2775	-4.1173	0.0020937	0.014138	-1.6479
CKAP2	0.93141	6.6343	5.4425	0.0002856	0.0038458	0.41603
CKB	-1.9133	6.3456	-7.6752	1.71e-05	0.0006951	3.3358
CKMT2-AS1	0.8491	5.6057	5.783	0.0001782	0.002892	0.9062
CLASP2	0.76877	6.0702	6.8397	4.55e-05	0.0012473	2.3221
CLDN16	-0.6706	5.7988	-4.06	0.0022949	0.015075	-1.7424
CLEC16A	-0.88015	6.0601	-5.9783	0.00013697	0.0024528	1.1797
CLEC2D	0.90794	8.7411	4.5784	0.0010178	0.0087019	-0.90274
CLEC4C	-0.71814	3.5	-3.8897	0.003021	0.018116	-2.025
CLEC4G	-0.91442	4.2152	-3.7216	0.0039765	0.021856	-2.3067
CLEC4M	-0.5173	3.8567	-3.4294	0.0064612	0.030458	-2.8018
CLHC1	1.3197	5.6091	5.1098	0.00045993	0.0052244	-0.078975
CLIP2	-0.81657	8.3427	-4.9862	0.0005513	0.0058524	-0.2671
CLK1	1.0907	9.1074	6.215	0.00010024	0.0020065	1.5039
CLK2	0.68903	9.5882	4.5755	0.0010223	0.0087092	-0.9073
CLK4	0.92515	5.7368	6.6971	5.43e-05	0.0013892	2.14
CLMN	-0.90503	5.8694	-5.7193	0.00019441	0.0030357	0.81574
CLN5	-0.5848	7.789	-3.3354	0.0075662	0.033799	-2.9621
CLNS1A	1.0168	8.7227	7.9271	1.29e-05	0.00058302	3.6246
CLPTM1	-1.075	7.8555	-8.7375	5.46e-06	0.00036104	4.5043
CLTC-IT1	1.4103	3.9658	10.524	1.01e-06	0.000134	6.2105
CMAHP	0.86647	5.2187	3.7539	0.003771	0.021079	-2.2524
CMBL	0.54365	7.0574	4.0436	0.002356	0.01536	-1.7694
CMKLR1	-1.5121	4.9473	-5.8191	0.00016967	0.0028206	0.95718
CMTM3	-1.0883	6.3177	-3.6672	0.0043497	0.023217	-2.3984
CNKSR3	-1.0588	4.0076	-4.6184	0.00095723	0.0084014	-0.83923
CNN2	-1.3762	8.6338	-6.8239	4.64e-05	0.0012628	2.302
CNNM2	-0.59787	5.4768	-4.5618	0.0010439	0.0088213	-0.92894
CNOT6L	0.59818	5.0547	3.56	0.0051957	0.026158	-2.5799
CNOT7	0.50792	8.9991	4.0641	0.0022796	0.015006	-1.7355
CNPPD1	-0.87139	7.3629	-7.3137	2.58e-05	0.00089805	2.908
CNPY3	-0.70963	7.4733	-5.2828	0.00035829	0.0044513	0.18041
CNR2	-0.80839	5.7519	-3.9586	0.0027017	0.016763	-1.9103
CNTRL	0.8367	8.0828	5.7221	0.00019365	0.0030299	0.81978
COA1	0.63564	6.713	4.7331	0.00080428	0.0075352	-0.65885
COA5	0.57459	8.1102	3.9985	0.0025332	0.016128	-1.844
COA7	-0.76377	7.8001	-4.9691	0.00056535	0.0059345	-0.29322
COCH	-1.4054	7.8934	-4.1401	0.0020191	0.013814	-1.6105
COG7	-1.1759	7.218	-9.5564	2.44e-06	0.00022212	5.3233
COL11A2	-0.66857	5.726	-3.6461	0.0045041	0.023716	-2.4341
COL24A1	1.9406	6.1158	5.3755	0.00031395	0.0041155	0.31767
COL4A2	-0.73704	3.9083	-3.3343	0.0075807	0.033826	-2.964
COL4A3	1.3462	4.3343	8.474	7.17e-06	0.00041157	4.2262
COL4A4	1.2425	4.7784	7.2645	2.74e-05	0.00092582	2.8486
COL9A2	-0.57311	5.9428	-3.0343	0.012608	0.047762	-3.4772
COLGALT1	-1.1593	6.7527	-5.5524	0.00024482	0.0035339	0.57614
COMMD1	-0.58839	10.053	-4.2322	0.0017445	0.012547	-1.4598
COMMD5	-0.52224	6.4458	-3.4709	0.0060279	0.029088	-2.7312
COMT	-0.5971	6.9933	-4.6695	0.00088567	0.0080067	-0.75875
COPG1	-0.7717	9.1156	-4.4569	0.0012272	0.009895	-1.0964
COPRS	-1.0904	7.9705	-4.1567	0.0019664	0.013588	-1.5833
COPS2	-0.50233	9.1423	-3.9124	0.0029114	0.01762	-1.9871
COQ7	-0.71071	6.5446	-5.0276	0.00051868	0.0056599	-0.2038
CORO1A	-1.5235	11.517	-7.5548	1.96e-05	0.00075551	3.1952
CORO1B	-0.78022	6.9818	-4.2173	0.0017861	0.012768	-1.4841
COX1	1.0772	13.105	5.0175	0.00052646	0.0056978	-0.21926
COX10	-0.6247	8.2288	-4.1397	0.0020202	0.013814	-1.611
COX10-AS1	0.90054	5.276	3.3521	0.007357	0.033224	-2.9337
COX17	1.2942	5.3537	5.0659	0.00049041	0.0054581	-0.1456
COX20	0.53251	7.843	3.8266	0.003348	0.019438	-2.1305
COX8A	-0.6	12.175	-4.7458	0.00078904	0.0074548	-0.63902
CPD	-0.51531	5.6757	-3.742	0.0038456	0.02134	-2.2724
CPEB2	-0.65448	5.6599	-3.7172	0.0040057	0.021972	-2.3142
CPNE2	-1.5585	6.8347	-5.7703	0.00018131	0.0028964	0.88824
CPNE3	0.54814	10.01	3.5902	0.0049415	0.025251	-2.5287
CPNE8	-0.81267	6.2016	-4.1085	0.0021233	0.014293	-1.6623
CPPED1	-0.81539	5.7185	-3.4024	0.0067608	0.031381	-2.8479
CPSF4	-0.57544	9.2287	-3.3581	0.0072826	0.032993	-2.9233
CPSF6	0.54897	8.8468	4.1369	0.0020293	0.013864	-1.6157
CPT2	-0.7838	8.2208	-5.5597	0.00024236	0.0035151	0.58665
CPTP	-0.62805	7.1635	-4.949	0.00058243	0.0060611	-0.32411
CR1L	-1.4561	5.096	-3.9002	0.0029697	0.017855	-2.0074
CR2	1.1054	6.8071	6.7302	5.21e-05	0.0013539	2.1825
CRCP	-0.52701	7.4614	-4.4181	0.0013035	0.010316	-1.1588
CREB3	-1.4352	8.3356	-8.4485	7.36e-06	0.00041267	4.1988
CREB3L1	-0.6582	5.5366	-5.0164	0.00052728	0.0057007	-0.22087
CREBL2	-0.66852	8.2762	-5.4436	0.00028514	0.0038458	0.41771
CREBZF	0.8536	6.8163	6.6461	5.79e-05	0.0014332	2.0742
CREG1	-0.91068	7.9417	-3.8222	0.003372	0.019512	-2.1378
CRELD1	-0.51609	5.7205	-4.1665	0.001936	0.013437	-1.5672
CRHBP	-0.51195	3.5364	-3.9939	0.0025522	0.01619	-1.8517
CRIP1	-1.7758	10.508	-5.8113	0.00017149	0.0028285	0.94613
CRIP2	-0.67463	4.757	-3.0558	0.012155	0.046628	-3.4404
CRIP3	2.0689	5.3069	11.722	3.7e-07	7.63e-05	7.2019
CRIPT	0.89651	7.1875	4.9883	0.00054957	0.0058431	-0.26384
CRK	-0.60793	8.5224	-5.0217	0.00052325	0.0056866	-0.2129
CROCCP2	0.73107	7.4079	5.3503	0.00032539	0.0041931	0.28048
CRTC3	1.6974	7.7257	12.515	2e-07	6.03e-05	7.8021
CRY2	-1.0168	6.7289	-7.98	1.22e-05	0.00055992	3.6842
CRYAA	-0.68603	4.9825	-3.367	0.007175	0.032637	-2.9082
CRYBG3	1.0034	5.9163	4.0516	0.002326	0.015235	-1.7563
CRYGS	1.1077	4.6763	5.3358	0.00033219	0.0042467	0.25901
CRYZ	-0.79586	11.11	-3.0584	0.0121	0.046522	-3.4359
CSAD	0.84985	5.5489	5.1881	0.00041058	0.0048628	0.038913
CSF1	-0.99363	5.5223	-8.217	9.41e-06	0.0004767	3.9476
CSGALNACT1	1.7888	5.0564	5.6028	0.00022827	0.0033636	0.64887
CSNK1A1	0.67382	7.6562	5.5255	0.00025419	0.0036128	0.5371
CSNK1D	-0.52942	7.1705	-4.0867	0.0021988	0.014671	-1.6983
CSNK1E	-0.75433	7.0195	-5.0075	0.00053423	0.0057252	-0.23446
CSNK2A1	-0.57798	9.0732	-4.7097	0.00083327	0.0077285	-0.69556
CSRNP1	-0.91947	7.3643	-3.991	0.0025639	0.016224	-1.8564
CST3	-1.4579	5.238	-8.288	8.72e-06	0.00045213	4.0254
CSTB	-0.64889	8.1691	-3.5659	0.0051445	0.025989	-2.5698
CSTF2	-0.71001	7.4788	-5.2032	0.00040169	0.004812	0.061644
CTAGE5	0.9291	5.0905	6.0464	0.00012509	0.0023177	1.2739
CTBP2	0.96665	5.5961	4.5655	0.0010379	0.0087809	-0.92307
CTC-203F4.2	0.50067	7.4281	3.604	0.0048293	0.024921	-2.5053
CTDP1	-0.84508	7.0324	-6.1052	0.00011574	0.0022215	1.3546
CTH	-1.2335	7.5782	-4.2649	0.0016567	0.012166	-1.4065
CTIF	-0.54643	5.2736	-3.9794	0.0026123	0.016431	-1.8756
CTNNB1	0.76201	8.3897	5.0922	0.00047192	0.0053096	-0.1057
CTNS	-0.5657	5.6023	-4.1731	0.0019157	0.013319	-1.5563
CTSA	-1.4154	8.39	-8.4371	7.45e-06	0.00041465	4.1867
CTSH	-0.68177	11.945	-3.0485	0.012307	0.046981	-3.4529
CTTN	-0.97726	4.9143	-4.7637	0.00076799	0.0073087	-0.61099
CUX1	0.68637	6.0818	5.0119	0.00053084	0.0057019	-0.22785
CWC25	-0.53391	7.5498	-3.3038	0.0079812	0.035125	-3.0162
CWF19L1	-0.60995	7.3172	-3.9399	0.0027846	0.017117	-1.9413
CX3CL1	-0.90202	5.0914	-7.2667	2.73e-05	0.00092542	2.8513
CXCL12	-1.4436	4.4623	-3.6323	0.0046079	0.024065	-2.4574
CXCL8	-3.2989	6.3119	-10.531	1e-06	0.000134	6.2164
CXCR3	-2.0561	6.1645	-5.9994	0.00013317	0.0024131	1.2089
CXCR5	-2.0079	6.3428	-4.6385	0.00092841	0.0082501	-0.80758
CXorf24	0.96986	4.9698	4.0853	0.0022035	0.014677	-1.7005
CXorf40A	-0.61553	9.7345	-5.157	0.0004295	0.0050224	-0.007886
CXorf40B	-0.70153	9.6947	-6.1345	0.00011138	0.0021658	1.3945
CXXC1	-0.72921	8.6652	-4.2614	0.0016658	0.012212	-1.4121
CYB561	-0.85281	6.2609	-5.0371	0.00051151	0.0056017	-0.18935
CYB561A3	-0.81331	8.4914	-3.0457	0.012366	0.047127	-3.4576
CYB5D2	-0.58834	6.964	-4.7099	0.00083292	0.0077285	-0.69511
CYB5R2	-1.9039	6.9763	-5.8377	0.00016545	0.002777	0.98334
CYB5R3	-1.1641	8.9789	-8.0082	1.18e-05	0.00054924	3.7159
CYBRD1	-1.527	7.5915	-6.4525	7.38e-05	0.0016457	1.8213
CYFIP2	0.55891	9.4583	3.4483	0.0062598	0.029832	-2.7696
CYP1B1	-2.6737	8.133	-5.0499	0.00050198	0.005532	-0.16982
CYP27B1	-0.92917	4.5621	-5.4181	0.0002956	0.0039384	0.38026
CYSLTR1	0.69324	6.5305	4.4183	0.001303	0.010316	-1.1583
CYSTM1	-0.68855	10.127	-4.0746	0.0022416	0.014824	-1.7182
CYTH1	-1.3665	8.9463	-10.2	1.34e-06	0.00015977	5.9225
CYTH3	-0.99005	5.5395	-4.2106	0.0018051	0.012859	-1.495
DAG1	-0.52737	6.8336	-3.6515	0.0044639	0.023587	-2.425
DAGLB	-0.54323	5.7955	-3.4437	0.0063081	0.029998	-2.7775
DAK	-0.82231	5.1497	-5.4446	0.00028475	0.0038458	0.41911
DAP	-1.4583	9.2696	-7.0774	3.42e-05	0.0010533	2.6196
DAP3	0.67737	8.4558	5.9803	0.0001366	0.0024528	1.1824
DAPK1	-2.8932	6.9915	-13.667	8.68e-08	4.26e-05	8.6022
DAPP1	0.80053	7.9176	4.6246	0.00094823	0.0083525	-0.82946
DAXX	-0.73542	7.7787	-5.8985	0.00015241	0.0026215	1.0687
DBF4B	0.68467	5.2751	5.7008	0.00019939	0.0030858	0.78948
DCAF11	-0.75062	7.7953	-6.2199	9.96e-05	0.0019963	1.5105
DCAF7	0.53084	7.8533	4.2164	0.0017885	0.01277	-1.4855
DCAKD	-0.61671	6.2414	-4.1508	0.0019849	0.013638	-1.5929
DCBLD1	-1.0461	6.244	-4.0306	0.0024058	0.015602	-1.791
DCK	0.64803	9.3955	4.0568	0.0023067	0.015133	-1.7477
DCLRE1C	1.2617	6.7622	8.5889	6.36e-06	0.00038689	4.3484
DCPS	-0.78251	8.9976	-5.772	0.0001809	0.0028964	0.89056
DCTD	-0.69461	9.2628	-5.1693	0.00042187	0.0049629	0.010719
DDA1	-0.61821	6.5733	-4.2579	0.0016751	0.012232	-1.4179
DDHD1	0.59861	8.2757	3.806	0.0034623	0.019866	-2.1649
DDN	-0.74345	6.4041	-3.5216	0.0055385	0.027392	-2.645
DDR2	-1.4366	5.4015	-4.7953	0.00073229	0.0071113	-0.56164
DDRGK1	-0.55111	8.3142	-4.0137	0.0024718	0.015865	-1.8188
DDX17	1.0026	9.1599	7.4204	2.28e-05	0.00083704	3.036
DDX19A	-0.63706	6.3834	-4.6315	0.00093838	0.0083012	-0.81864
DDX20	-0.60775	7.7086	-5.2265	0.00038845	0.0047182	0.096452
DDX23	-0.61395	7.931	-3.5528	0.0052575	0.026368	-2.592
DDX26B	1.0516	8.0858	6.9847	3.82e-05	0.0011273	2.5044
DDX28	-0.9385	6.4003	-6.1013	0.00011634	0.0022292	1.3492
DDX41	-0.86572	8.958	-5.3031	0.00034802	0.0043832	0.21064
DDX50	0.74824	7.3612	6.2846	9.16e-05	0.0018985	1.5977
DDX51	-0.71958	5.7502	-5.1193	0.00045367	0.0051816	-0.064749
DDX60L	1.3321	5.9794	3.5478	0.0053023	0.026499	-2.6006
DEAF1	-0.61604	5.8884	-4.1086	0.0021232	0.014293	-1.6623
DEDD	-0.95203	7.933	-6.5694	6.37e-05	0.0015048	1.9747
DEDD2	-0.61557	8.4988	-4.3111	0.0015407	0.011536	-1.3315
DEGS2	-0.76018	4.4878	-3.403	0.0067538	0.031376	-2.8468
DENND1C	0.60351	8.07	3.9682	0.0026602	0.016606	-1.8943
DENND5B	1.1733	5.9884	6.2441	9.65e-05	0.001967	1.5432
DENND6A	0.95294	9.1321	4.4227	0.0012942	0.010257	-1.1513
DEPDC1-AS1	-0.53489	3.3995	-3.0795	0.011674	0.045479	-3.3998
DEPDC1B	0.65901	8.7711	4.1948	0.0018508	0.013056	-1.5208
DET1	0.51744	5.2224	3.1519	0.01032	0.041784	-3.2758
DFFB	0.63013	6.6603	3.5643	0.0051581	0.026028	-2.5725
DGAT2	-1.5704	6.5137	-9.3831	2.88e-06	0.00024273	5.1554
DGCR11	-0.5402	5.7702	-3.6311	0.0046175	0.024082	-2.4595
DGCR9	-0.51755	4.4003	-3.2583	0.0086181	0.036841	-3.0939
DGKD	0.87644	8.524	4.9835	0.0005535	0.0058524	-0.27123
DGKG	-0.5151	3.7655	-3.0785	0.011693	0.045521	-3.4015
DGKI	-1.296	4.1236	-7.5855	1.89e-05	0.00074496	3.2312
DHCR24	-0.99323	9.3096	-5.1487	0.00043469	0.0050568	-0.02037
DHCR7	-1.2781	8.2372	-6.8837	4.32e-05	0.001203	2.3777
DHFR	0.69526	9.2021	3.6305	0.0046216	0.024082	-2.4604
DHFRL1	0.81221	6.4363	4.1012	0.0021482	0.014431	-1.6743
DHPS	-0.71794	8.4795	-5.0417	0.00050809	0.005572	-0.18238
DHRS7	-0.52278	6.6952	-3.2181	0.0092251	0.038605	-3.1627
DHRS7B	-0.84133	7.8097	-4.8792	0.00064596	0.0064856	-0.43153
DHRSX	-0.60602	7.0778	-3.6875	0.0042065	0.022653	-2.3642
DHTKD1	0.62287	8.8707	4.1312	0.0020479	0.013961	-1.6251
DHX35	-0.60319	5.4264	-3.1757	0.0099127	0.040646	-3.2352
DHX36	0.52071	8.3705	4.1747	0.0019108	0.013298	-1.5537
DHX37	-1.1107	7.3653	-8.9689	4.32e-06	0.00031105	4.7426
DHX38	-1.0368	7.7051	-6.6089	6.06e-05	0.0014641	2.0261
DHX8	-0.73989	6.5578	-5.8252	0.00016827	0.0028008	0.96582
DIEXF	-0.53355	7.0182	-3.5204	0.0055491	0.027419	-2.647
DIS3L	0.64033	8.5153	3.7802	0.0036118	0.020519	-2.2082
DIS3L2	0.51075	5.6522	4.2941	0.0015823	0.011741	-1.359
DKFZP586I1420	1.5265	8.0895	9.1843	3.49e-06	0.00026853	4.9594
DLEU2	1.8904	5.1085	13.349	1.09e-07	4.54e-05	8.3896
DLG1	0.92854	6.2652	7.2545	2.77e-05	0.00093177	2.8365
DLGAP5	0.5139	10.043	3.4147	0.0066223	0.030902	-2.8269
DLST	-0.50467	9.8155	-3.0701	0.011861	0.04591	-3.4158
DMAP1	-0.74002	8.032	-5.1386	0.00044108	0.0050971	-0.035526
DMKN	-1.857	5.9754	-4.3625	0.0014215	0.010908	-1.2483
DMPK	-1.01	5.8613	-7.3298	2.54e-05	0.00089297	2.9275
DMTF1	1.3769	9.1105	9.5357	2.49e-06	0.00022289	5.3034
DMXL1	2.6546	7.8333	11.516	4.37e-07	8.46e-05	7.0395
DMXL2	0.64234	6.5051	4.557	0.0010516	0.008863	-0.93661
DNA2	0.57862	7.7948	4.7047	0.00083953	0.0077544	-0.70331
DNAJA1	-0.79062	11.527	-6.3246	8.7e-05	0.0018178	1.6513
DNAJA2	-0.86951	9.6662	-3.9676	0.0026627	0.016615	-1.8953
DNAJA3	-0.90642	9.246	-5.4722	0.00027391	0.0037673	0.45945
DNAJB1	-0.99915	8.2674	-5.5951	0.00023072	0.0033934	0.63777
DNAJB12	-0.84382	6.876	-6.7611	5.02e-05	0.0013245	2.2221
DNAJB14	0.7058	9.0029	5.3631	0.00031954	0.0041545	0.29934
DNAJB2	-0.67815	7.4151	-4.4655	0.001211	0.0098108	-1.0826
DNAJB5	-1.0404	5.6254	-5.8091	0.00017198	0.0028285	0.94312
DNAJC10	0.55765	6.7479	3.1234	0.010833	0.043117	-3.3246
DNAJC11	-1.2284	7.7406	-8.2201	9.38e-06	0.0004767	3.9511
DNAJC14	-0.9167	7.9312	-7.9478	1.26e-05	0.00057323	3.6479
DNAJC18	-1.165	5.5117	-5.7744	0.00018029	0.0028964	0.89408
DNAJC27	0.55491	4.9294	3.873	0.003104	0.018451	-2.0528
DNAJC5	-1.0655	7.2113	-6.7602	5.02e-05	0.0013245	2.2209
DNAJC7	1.3483	8.5564	8.9143	4.56e-06	0.00032411	4.6868
DNAL4	-0.75458	6.4388	-4.3116	0.0015393	0.011532	-1.3306
DNASE1L3	-1.7024	6.1287	-6.8087	4.73e-05	0.0012829	2.2828
DNASE2	-0.812	8.01	-4.0903	0.0021861	0.014611	-1.6924
DND1	0.72897	6.4223	5.474	0.0002732	0.0037642	0.46216
DNLZ	-1.489	8.3183	-3.9957	0.0025448	0.016178	-1.8487
DNM3	0.64649	4.0091	3.6323	0.004608	0.024065	-2.4574
DNPEP	-0.55225	6.878	-4.147	0.0019971	0.013704	-1.5992
DNTTIP2	-0.51011	10.404	-3.8312	0.0033227	0.019352	-2.1227
DOC2B	-0.5677	5.9569	-3.3093	0.007907	0.034914	-3.0067
DOCK10	1.6469	7.6813	6.8545	4.47e-05	0.0012335	2.3408
DOCK11	1.0384	7.6805	5.6425	0.00021605	0.003257	0.70604
DOCK4	0.83315	3.8687	3.2346	0.008971	0.037814	-3.1344
DOCK6	-0.67744	4.7093	-4.6046	0.00097768	0.0084964	-0.86112
DOCK8	0.82919	7.9381	5.1122	0.00045833	0.0052129	-0.075369
DOHH	-0.9045	5.4189	-6.6934	5.45e-05	0.0013896	2.1352
DOK1	-1.076	7.6306	-4.9228	0.00060541	0.0061894	-0.36428
DOK4	-1.702	5.5916	-6.9156	4.15e-05	0.0011806	2.4179
DOLK	-0.92673	6.8656	-5.0925	0.00047169	0.0053096	-0.1052
DOPEY1	0.64101	5.4618	3.2142	0.0092866	0.038785	-3.1694
DPAGT1	0.85552	7.7215	4.9517	0.0005801	0.0060489	-0.31995
DPCD	-0.90881	8.0145	-4.7663	0.00076502	0.0073038	-0.60697
DPH2	-0.55747	7.9361	-3.6409	0.0045428	0.023851	-2.4428
DPH3	-0.89159	8.585	-6.1804	0.00010487	0.0020726	1.457
DPP9	-0.54993	6.1956	-3.8283	0.0033386	0.019403	-2.1276
DPY19L2P2	1.7826	6.0264	13.447	1.01e-07	4.42e-05	8.4556
DPY19L3	0.96992	8.3735	3.9171	0.0028896	0.017576	-1.9793
DPYSL2	-0.91473	8.6087	-3.2382	0.0089159	0.037643	-3.1282
DRAM1	-1.5939	9.3832	-6.7455	5.11e-05	0.0013436	2.2021
DRG2	-0.86018	7.6442	-6.7614	5.01e-05	0.0013245	2.2224
DROSHA	0.6493	9.0973	5.3808	0.00031161	0.0040943	0.32546
DSC2	-1.5598	4.2339	-4.186	0.001877	0.013168	-1.5353
DSCR3	-0.95533	7.8976	-5.2589	0.00037075	0.0045313	0.14491
DSERG1	2.7231	5.8824	16.187	1.71e-08	2.45e-05	10.108
DSG2	-2.4965	6.5626	-6.3739	8.16e-05	0.0017507	1.7172
DSPP	-0.59618	4.0235	-3.0218	0.012881	0.048487	-3.4986
DTL	0.73914	9.4639	3.5688	0.0051202	0.025918	-2.565
DTWD1	0.60037	4.88	5.1392	0.00044071	0.0050966	-0.034646
DTX3	-0.70237	5.6224	-5.5232	0.000255	0.0036128	0.53379
DTX4	-1.71	8.9989	-7.2239	2.87e-05	0.00095258	2.7993
DUS3L	-0.69456	5.3802	-4.1008	0.0021498	0.014436	-1.6751
DUSP1	-0.85766	5.9952	-5.898	0.00015251	0.0026215	1.068
DUSP10	-0.57743	9.832	-3.5172	0.0055795	0.027539	-2.6526
DUSP14	-1.4705	7.065	-4.4633	0.0012151	0.009819	-1.0861
DUSP15	-0.79448	5.0255	-4.1547	0.0019725	0.013601	-1.5865
DUSP16	-0.82142	6.9056	-4.7194	0.00082106	0.007637	-0.68026
DUSP2	-1.8056	11.136	-10.184	1.36e-06	0.00016086	5.908
DUSP23	-0.63869	6.9459	-3.2815	0.0082875	0.036	-3.0543
DUSP3	-1.0728	5.8378	-5.165	0.00042451	0.0049752	0.0042567
DUSP5	-0.99448	11.361	-4.9924	0.00054623	0.0058155	-0.25752
DVL2	-0.65134	6.9049	-4.8197	0.00070605	0.0069423	-0.52379
DYM	0.56005	6.4191	3.9035	0.0029542	0.017797	-2.002
DYNC1LI1	-0.65536	8.4122	-4.2613	0.0016661	0.012212	-1.4123
DYNLL1	-0.54809	11.675	-4.6896	0.00085893	0.0078504	-0.72699
DYNLL1-AS1	-0.54922	6.3353	-3.7094	0.0040571	0.022147	-2.3272
DYNLL2	-0.66089	6.7924	-4.0756	0.002238	0.014819	-1.7165
DYNLT3	-0.70887	9.1204	-3.9672	0.0026642	0.016617	-1.8959
DYRK1B	-0.53751	5.242	-3.4402	0.0063453	0.03012	-2.7834
DZIP3	0.89725	7.212	5.6506	0.00021367	0.0032345	0.71755
E2F3	0.5661	8.3519	3.483	0.005907	0.02869	-2.7106
E2F4	-0.68458	7.6126	-4.4675	0.0012072	0.0097955	-1.0794
E2F5	0.79637	9.7753	3.6331	0.0046021	0.024058	-2.4561
E2F6	-0.68655	7.7745	-3.9664	0.0026679	0.01663	-1.8973
E2F8	1.1424	8.3633	4.1575	0.0019638	0.013576	-1.5819
EAF1	-0.56123	8.9222	-3.1098	0.011086	0.0438	-3.3479
EAF2	0.56979	5.5901	3.2019	0.0094819	0.039334	-3.1904
EBF1	1.1027	7.7062	3.6875	0.0042062	0.022653	-2.3642
EBI3	-1.5865	10.458	-6.0171	0.00013005	0.0023759	1.2335
EBLN2	1.3541	7.0142	8.4634	7.25e-06	0.00041157	4.2148
EBLN3	0.57465	9.882	4.4119	0.0013161	0.010358	-1.1687
ECE1	-1.2023	6.6151	-6.5216	6.76e-05	0.0015421	1.9121
ECH1	-1.1323	9.0207	-7.8261	1.44e-05	0.00062494	3.5097
ECSIT	-1.1252	7.0451	-7.2831	2.68e-05	0.00091569	2.8711
EDARADD	-1.4517	5.1128	-4.7423	0.00079314	0.00748	-0.6444
EDC3	-0.81275	7.6598	-5.6569	0.0002118	0.0032238	0.72671
EDEM3	1.1946	7.298	4.1244	0.0020702	0.014038	-1.6363
EDN1	-1.6875	5.9051	-5.5571	0.00024322	0.0035192	0.58297
EED	0.9002	8.1225	5.6286	0.00022024	0.0032979	0.6861
EFHC1	1.1537	6.1933	7.3539	2.47e-05	0.00087558	2.9564
EFNA5	-1.3353	5.5009	-3.0814	0.011636	0.045369	-3.3966
EFR3A	0.54874	9.6813	3.2877	0.0081999	0.035755	-3.0436
EFTUD2	-0.55426	7.5785	-4.1457	0.0020012	0.013726	-1.6013
EGLN3	-1.4675	5.0635	-3.2391	0.0089031	0.037609	-3.1268
EGOT	-0.95792	4.6578	-3.2413	0.00887	0.037524	-3.123
EGR2	-1.2864	9.3881	-3.7578	0.0037472	0.021019	-2.2459
EGR3	-2.2399	7.0599	-5.0153	0.00052815	0.0057019	-0.22257
EHD1	-1.092	8.7974	-7.9358	1.28e-05	0.00057912	3.6344
EHD3	-0.50376	4.8618	-3.3022	0.0080021	0.035191	-3.0188
EHMT1	-0.66866	7.1656	-5.2149	0.00039501	0.0047639	0.079058
EIF1	-0.78035	9.9843	-5.8737	0.00015758	0.002671	1.034
EIF1AD	-0.52877	7.7798	-3.6602	0.0044006	0.023378	-2.4103
EIF3C	2.1725	4.9146	10.133	1.43e-06	0.00016475	5.8617
EIF3G	-0.57319	10.754	-4.6034	0.00097942	0.0084964	-0.86297
EIF3J-AS1	0.50885	6.1093	3.3753	0.0070751	0.032285	-2.894
EIF3M	0.58281	7.8447	4.4134	0.001313	0.010358	-1.1663
EIF4E2	-0.58499	7.9009	-4.9471	0.00058403	0.0060702	-0.32696
EIF4G1	-0.52255	8.4964	-3.5658	0.0051456	0.025989	-2.57
EIF4H	-0.76545	10.998	-6.2271	9.87e-05	0.0019877	1.5202
EIF5A	-1.2158	10.782	-4.8914	0.00063432	0.0063933	-0.41267
EIF6	-0.64738	9.9571	-5.2139	0.00039555	0.0047639	0.077634
ELAC1	-0.58335	6.1955	-3.5268	0.0054902	0.027213	-2.6361
ELAC2	-0.79362	6.5013	-6.8967	4.25e-05	0.0011969	2.3941
ELF2	0.75237	7.8691	6.0454	0.00012527	0.0023182	1.2724
ELK1	-1.2198	7.1736	-8.6981	5.68e-06	0.00036559	4.4632
ELK2AP	-0.76256	7.6179	-5.124	0.00045052	0.0051556	-0.057516
ELL	-0.73463	6.2033	-4.469	0.0012045	0.009788	-1.0771
ELMO3	-0.62176	5.5687	-3.3297	0.0076401	0.034013	-2.9719
ELOF1	-0.51847	8.6521	-3.4077	0.0067012	0.031162	-2.8389
ELP2	0.53322	6.6838	3.7892	0.0035591	0.020288	-2.1931
ELP5	-0.91968	8.5512	-4.9031	0.00062342	0.0063274	-0.39468
EMB	1.4337	6.6058	3.0717	0.011831	0.045869	-3.4132
EMC10	-0.81334	6.1881	-7.0752	3.43e-05	0.001054	2.6168
EMC3-AS1	1.7068	5.9901	10.49	1.04e-06	0.00013696	6.1803
EMC8	-0.82097	9.0743	-7.2101	2.92e-05	0.00096019	2.7824
EMD	-0.80548	7.9341	-5.4965	0.00026472	0.003696	0.49491
EMILIN2	-0.61959	5.3592	-4.1283	0.0020572	0.013992	-1.6298
EMP3	-0.78405	9.9276	-5.0235	0.00052182	0.0056749	-0.21006
EMX1	-1.4382	5.674	-4.2587	0.0016731	0.012224	-1.4166
ENAM	1.0898	3.6752	4.1375	0.0020274	0.013857	-1.6147
ENDOG	-0.72214	6.6101	-4.2084	0.0018115	0.012887	-1.4987
ENO1	-0.61757	9.3788	-4.3835	0.0013755	0.010665	-1.2143
ENO1-AS1	0.51338	5.6714	4.0221	0.0024388	0.015756	-1.805
ENO2	-0.84946	8.6441	-3.2402	0.0088854	0.037564	-3.1247
ENOSF1	1.1606	7.5786	7.3846	2.38e-05	0.00086169	2.9932
ENPP4	-1.3466	7.6974	-5.7168	0.00019506	0.0030429	0.81224
ENTPD6	-0.62434	6.0838	-3.9742	0.0026344	0.016497	-1.8843
EP400	0.5384	7.2084	3.8903	0.0030177	0.018103	-2.0239
EPAS1	-1.5177	4.6569	-5.9915	0.00013456	0.0024272	1.1981
EPHB2	-0.54672	4.948	-3.8212	0.0033778	0.019538	-2.1395
EPHX2	-1.6785	6.4119	-7.4234	2.28e-05	0.0008361	3.0396
EPM2AIP1	1.1866	8.357	6.5597	6.45e-05	0.0015091	1.962
EPS8	-3.7856	5.9209	-4.3436	0.001464	0.011153	-1.2788
ERCC2	-0.56521	6.4592	-4.2495	0.0016975	0.012335	-1.4315
ERCC5	0.78864	8.2453	5.2898	0.00035469	0.0044306	0.19089
ERI3	-0.82741	7.4106	-5.4004	0.00030307	0.0040204	0.35432
ERLIN1	-0.57354	7.6923	-4.378	0.0013873	0.010725	-1.2232
ERMN	1.91	4.6638	10.894	7.32e-07	0.00011723	6.5285
ERP27	0.88672	5.2199	3.9135	0.0029066	0.017616	-1.9854
ERRFI1	-1.0541	5.2249	-5.7399	0.000189	0.0029851	0.84509
ERV3-1	0.87361	3.8277	4.1944	0.0018519	0.013056	-1.5214
ERV3-2	1.5162	6.9459	4.2285	0.0017549	0.012592	-1.4659
ERVK13-1	0.77177	5.2387	4.9346	0.00059499	0.0061392	-0.34626
ESRRA	-0.68247	7.8156	-5.2965	0.00035132	0.0044	0.20084
ESYT2	-0.82632	7.2283	-5.356	0.00032277	0.0041724	0.28889
ETF1	-0.63459	10.674	-4.3582	0.001431	0.010949	-1.2552
ETV2	-0.7791	4.3842	-4.0553	0.002312	0.015162	-1.75
ETV4	-0.98946	5.939	-3.1375	0.010576	0.042514	-3.3005
ETV5	-0.84456	5.1727	-4.9433	0.00058735	0.0060869	-0.33284
ETV6	0.65587	8.2787	4.401	0.0013387	0.010493	-1.1863
EVI2B	1.2113	10.495	3.7335	0.0038996	0.02154	-2.2867
EVL	1.4872	8.4085	9.8403	1.87e-06	0.00020067	5.5921
EXOC1	0.51279	9.4706	4.5623	0.0010432	0.0088204	-0.92828
EXOSC4	-0.74616	8.6578	-4.7728	0.00075757	0.0072624	-0.59682
EXOSC5	-0.81545	8.6793	-3.9704	0.0026509	0.016574	-1.8907
EXOSC6	-0.69809	8.1288	-4.9616	0.00057163	0.0059884	-0.3047
EXPH5	-1.1593	5.0825	-5.1242	0.00045044	0.0051556	-0.05733
EYA1	-0.64113	4.7459	-4.0032	0.0025142	0.016054	-1.8363
EZH2	0.64571	9.2728	3.3971	0.0068212	0.031531	-2.8569
F8	-1.2659	6.1647	-3.9092	0.0029267	0.017685	-1.9924
FAAH	-0.73771	4.7869	-3.828	0.0033405	0.019403	-2.1281
FAM102A	-0.65882	5.4314	-4.9023	0.00062415	0.0063274	-0.3959
FAM103A1	-0.54369	9.5593	-4.1918	0.0018598	0.013096	-1.5258
FAM111A	0.77981	6.9565	4.5244	0.0011058	0.0091716	-0.98858
FAM111B	0.54711	7.5812	3.0987	0.011299	0.044418	-3.367
FAM118B	-0.52767	5.7206	-3.2505	0.008732	0.037151	-3.1072
FAM122B	0.90852	9.0168	6.0963	0.00011711	0.0022358	1.3424
FAM127A	-0.64841	8.0663	-3.5584	0.0052095	0.026211	-2.5826
FAM132A	-0.89193	4.4874	-4.3183	0.0015232	0.011454	-1.3197
FAM135A	0.81993	4.9445	7.1544	3.12e-05	0.00098827	2.7143
FAM13B	0.69336	8.8822	5.0068	0.00053484	0.0057252	-0.23563
FAM168B	-0.75209	7.7715	-5.0573	0.00049661	0.0054961	-0.15865
FAM171B	-1.1185	4.0443	-4.7381	0.00079824	0.0075056	-0.65104
FAM174B	-2.2917	6.6079	-5.4454	0.00028443	0.0038458	0.42029
FAM178A	0.64129	6.1711	4.7657	0.00076569	0.0073046	-0.60789
FAM185A	0.60706	4.9372	3.0773	0.011718	0.045584	-3.4036
FAM189A2	-0.69984	5.237	-3.7215	0.0039771	0.021856	-2.3069
FAM193A	-0.58555	7.9122	-5.1404	0.00043994	0.0050914	-0.032829
FAM193B	0.83656	6.3971	5.0785	0.00048146	0.0053738	-0.12647
FAM195B	-0.92712	7.6939	-6.3375	8.55e-05	0.0018066	1.6686
FAM204A	-0.52419	6.9002	-3.9005	0.0029683	0.017854	-2.0069
FAM206A	-0.62275	8.2015	-4.1968	0.0018452	0.013037	-1.5176
FAM207A	-0.81741	6.2742	-3.9594	0.0026982	0.016763	-1.9089
FAM208A	0.62047	6.9701	3.9931	0.0025555	0.016197	-1.8531
FAM208B	0.93296	6.6241	6.0436	0.00012556	0.0023208	1.27
FAM214A	1.207	7.4163	3.1795	0.0098494	0.040452	-3.2287
FAM218A	1.0209	4.1027	4.228	0.0017561	0.012596	-1.4666
FAM219B	-0.62731	7.0463	-4.6079	0.00097272	0.0084758	-0.85586
FAM3C	0.68633	6.3366	3.2927	0.0081313	0.035544	-3.035
FAM3D	-0.74846	4.5406	-4.4562	0.0012286	0.009895	-1.0975
FAM43A	0.63325	5.8877	3.0453	0.012374	0.047145	-3.4584
FAM46C	1.901	8.1777	4.5841	0.0010089	0.0086566	-0.89369
FAM57A	-0.91544	7.901	-4.7695	0.0007613	0.007282	-0.60192
FAM60A	-0.91379	10.039	-5.9313	0.00014586	0.0025517	1.1143
FAM63A	0.94118	7.1855	6.8502	4.5e-05	0.0012357	2.3354
FAM64A	-0.58344	7.4621	-3.0756	0.011752	0.045673	-3.4066
FAM65B	1.0906	8.0444	3.7517	0.0037846	0.021113	-2.2561
FAM83G	-0.92287	6.5355	-5.9085	0.00015039	0.0026103	1.0825
FAM89B	-0.62258	7.9156	-4.6209	0.00095359	0.0083789	-0.83529
FAM8A1	0.85687	7.8771	4.0078	0.0024956	0.015966	-1.8287
FANCA	0.7385	6.2477	5.0456	0.00050517	0.0055516	-0.1764
FANCB	0.63271	5.0111	3.2643	0.0085318	0.036582	-3.0837
FANCI	0.62051	8.5184	4.2377	0.0017293	0.01246	-1.4507
FANCL	1.2316	9.7548	8.0337	1.15e-05	0.00054222	3.7445
FANCM	0.78251	5.6537	5.7101	0.00019686	0.0030557	0.80274
FAR1	0.84929	7.5495	3.7439	0.0038337	0.021304	-2.2693
FARSA	-1.1617	8.276	-7.8602	1.39e-05	0.0006084	3.5487
FAS	-0.79509	10.281	-3.5426	0.0053482	0.026661	-2.6094
FASTKD2	0.55303	6.5853	4.3518	0.0014455	0.011038	-1.2656
FASTKD5	-0.6357	8.6146	-5.0743	0.00048442	0.005403	-0.13285
FBLN7	-0.57301	4.4147	-3.3343	0.0075808	0.033826	-2.964
FBRS	-0.9346	6.8103	-6.5482	6.54e-05	0.0015171	1.947
FBXL17	0.55772	5.0814	3.7568	0.003753	0.021019	-2.2475
FBXL4	0.7948	5.9691	5.0071	0.0005346	0.0057252	-0.23517
FBXO11	0.55771	7.6113	4.3038	0.0015584	0.011623	-1.3433
FBXO16	0.81529	6.823	3.4754	0.0059828	0.02896	-2.7236
FBXO17	-1.5181	5.3892	-5.9013	0.00015184	0.0026177	1.0726
FBXO31	-0.81153	6.9906	-5.9985	0.00013332	0.0024132	1.2077
FBXO43	0.75954	6.2289	3.804	0.0034741	0.019912	-2.1684
FBXO45	-0.61073	7.1966	-3.8498	0.0032238	0.018927	-2.0917
FBXO9	1.0081	6.4021	8.4579	7.29e-06	0.00041157	4.2089
FBXW12	0.8074	5.8714	7.2936	2.65e-05	0.00090666	2.8838
FBXW4	-1.1569	8.0952	-8.2163	9.42e-06	0.0004767	3.9469
FBXW5	-0.61864	7.314	-3.993	0.0025556	0.016197	-1.8531
FBXW9	-0.81641	5.9906	-6.8908	4.28e-05	0.0011973	2.3866
FCER2	-1.3533	9.4328	-5.8842	0.00015537	0.0026618	1.0487
FCF1	0.51929	6.3587	3.9179	0.0028856	0.017563	-1.9779
FCHO1	-0.64985	6.66	-3.504	0.0057031	0.027942	-2.6749
FDX1L	-0.92579	7.2321	-6.3736	8.17e-05	0.0017507	1.7167
FDXACB1	-1.0277	6.7416	-6.2634	9.41e-05	0.0019322	1.5692
FEM1A	-0.82241	7.0579	-5.979	0.00013684	0.0024528	1.1807
FEM1C	-0.69888	8.0461	-3.5273	0.0054859	0.027208	-2.6353
FERMT2	-2.519	4.9962	-4.8214	0.00070418	0.0069284	-0.52105
FERMT3	-0.60141	8.7976	-4.7247	0.00081458	0.0076	-0.67204
FGD2	0.92962	6.5618	4.7087	0.00083447	0.0077285	-0.69704
FGF11	-0.84265	6.183	-6.2592	9.46e-05	0.0019388	1.5635
FGF2	-0.71772	5.2787	-3.2737	0.0083964	0.036274	-3.0675
FGFBP3	0.57631	3.976	3.2615	0.0085719	0.036683	-3.0884
FGFR1OP	0.5466	6.8885	4.2363	0.0017333	0.012483	-1.4531
FGFR1OP2	0.80164	6.9703	6.4618	7.3e-05	0.0016287	1.8336
FHIT	-1.5602	6.2354	-5.2973	0.00035091	0.0044	0.20204
FHL2	-1.2735	6.0154	-3.1636	0.010119	0.041216	-3.2559
FHOD3	-2.8794	5.2991	-4.2929	0.0015854	0.011752	-1.361
FIP1L1	-0.73882	7.7843	-5.0981	0.0004679	0.0052851	-0.096813
FJX1	-1.1146	6.9406	-6.0305	0.00012777	0.0023478	1.2519
FKBP14	1.0172	5.9367	4.8645	0.00066031	0.0065875	-0.45432
FKBP1B	-1.0631	4.3262	-4.5593	0.0010479	0.0088413	-0.93296
FKBP5	-0.63176	8.6488	-3.1206	0.010885	0.043241	-3.3295
FKRP	-0.99546	5.8276	-6.8905	4.28e-05	0.0011973	2.3863
FKSG49	1.3907	7.4809	10.759	8.22e-07	0.00012492	6.4138
FKTN	0.55194	6.9531	4.4408	0.0012583	0.010055	-1.1223
FLAD1	-0.65317	7.5385	-5.3737	0.00031476	0.0041155	0.31501
FLI1	0.78511	6.998	4.4266	0.0012863	0.010211	-1.145
FLII	-0.81259	7.8838	-6.3266	8.67e-05	0.0018178	1.6541
FLJ10038	1.2032	4.7251	8.6616	5.9e-06	0.00036751	4.4249
FLJ13224	-1.0207	3.81	-5.9313	0.00014585	0.0025517	1.1144
FLJ16734	0.84858	3.6932	5.1582	0.00042873	0.0050172	-0.0060201
FLJ31306	2.0915	6.6965	14.092	6.48e-08	3.91e-05	8.8789
FLJ35934	1.0184	3.7347	4.6315	0.0009384	0.0083012	-0.81866
FLJ36848	-0.65988	3.9911	-3.3402	0.0075059	0.033626	-2.954
FLJ38717	1.3487	5.6832	8.0601	1.11e-05	0.00053021	3.774
FLJ42627	0.6898	6.1463	3.8762	0.0030879	0.018405	-2.0475
FLJ45482	2.9234	6.5341	8.0625	1.11e-05	0.00053021	3.7767
FLNB	-0.79455	7.3324	-4.9299	0.00059912	0.0061572	-0.35343
FLOT1	-0.65678	7.9566	-5.0878	0.00047498	0.0053165	-0.1124
FLOT2	-1.2048	7.1809	-7.2794	2.69e-05	0.00091569	2.8667
FLVCR2	-0.85907	5.4065	-4.7038	0.0008407	0.0077563	-0.70475
FLYWCH1	-0.70568	6.3728	-6.2314	9.81e-05	0.0019866	1.5261
FLYWCH2	-0.56195	6.2461	-3.8963	0.0029886	0.017963	-2.0139
FMNL1	0.61177	5.9084	3.9436	0.002768	0.017055	-1.9352
FMNL3	-0.80134	6.7016	-5.0726	0.00048564	0.0054128	-0.13546
FMR1	0.67459	9.139	3.9989	0.0025317	0.016128	-1.8434
FNBP1	1.8084	9.7931	12.889	1.51e-07	5.54e-05	8.0704
FNBP4	1.5827	6.0932	11.858	3.32e-07	7.3e-05	7.3079
FNDC4	-0.62648	5.4962	-3.0124	0.013089	0.048963	-3.5146
FNDC7	-0.58448	5.4148	-3.5921	0.0049257	0.025222	-2.5255
FNTB	2.2453	4.799	9.3163	3.07e-06	0.00025337	5.09
FOLH1	-0.52089	3.5226	-3.0523	0.012227	0.046787	-3.4463
FOLR3	-0.59594	4.8802	-3.354	0.0073335	0.033146	-2.9304
FOS	-1.9159	4.975	-8.1113	1.05e-05	0.0005155	3.8309
FOSB	-0.93147	5.0396	-7.219	2.89e-05	0.00095607	2.7934
FOSL1	-0.7227	5.5388	-3.5877	0.0049618	0.025338	-2.5329
FOXA3	-0.86477	5.2016	-3.8289	0.0033353	0.019398	-2.1266
FOXO3	0.89695	6.6273	3.0046	0.013263	0.049428	-3.5279
FOXO6	-0.63191	4.7803	-4.2452	0.001709	0.012376	-1.4385
FOXP1	1.3919	5.8143	6.3799	8.1e-05	0.0017461	1.7251
FOXP4	-0.95707	6.3116	-7.3911	2.36e-05	0.00085997	3.001
FOXR1	-0.59755	3.0186	-3.3619	0.007237	0.032852	-2.917
FRA10AC1	0.50525	6.5056	4.6457	0.00091825	0.0081782	-0.79617
FRG1B	1.4645	4.9304	6.566	6.4e-05	0.0015048	1.9702
FRMD6	-2.0583	5.3767	-3.4453	0.0062916	0.029946	-2.7748
FRYL	0.59	6.5656	4.1798	0.0018954	0.013232	-1.5453
FSCN1	-2.3506	8.3693	-7.8851	1.35e-05	0.00060368	3.577
FSD1	-0.53492	5.3437	-4.7851	0.00074364	0.0071992	-0.57758
FSHB	-0.66099	4.5625	-4.356	0.001436	0.010971	-1.2588
FSTL3	-1.6887	6.3874	-4.5129	0.0011254	0.0092905	-1.0068
FTH1	-0.5166	11.427	-3.8404	0.0032734	0.019147	-2.1074
FTX	1.3297	4.967	5.7242	0.00019311	0.0030252	0.82271
FUBP1	0.95964	8.075	7.2536	2.77e-05	0.00093177	2.8353
FURIN	-0.8792	7.0177	-3.4974	0.0057668	0.028166	-2.6862
FUT10	-0.52439	5.663	-3.438	0.0063691	0.030185	-2.7872
FUT11	0.78395	7.7179	4.2494	0.0016977	0.012335	-1.4317
FUT8-AS1	0.91097	5.1137	4.8216	0.00070397	0.0069284	-0.52074
FZD3	1.5414	6.7499	6.5878	6.22e-05	0.0014949	1.9987
FZR1	-0.62439	6.0068	-5.4632	0.00027738	0.0038011	0.44638
G0S2	-1.4197	5.5368	-3.6527	0.0044555	0.02355	-2.423
G3BP2	-0.53478	9.6451	-4.8048	0.00072193	0.0070533	-0.54686
G6PD	-0.95683	7.2563	-6.2409	9.69e-05	0.0019727	1.5389
GABPB1	-0.736	9.0226	-5.8145	0.00017073	0.0028264	0.95072
GABPB1-AS1	1.5245	5.8917	4.7563	0.00077654	0.0073724	-0.62247
GADD45A	-0.93536	9.8179	-3.5116	0.0056318	0.027719	-2.6621
GADD45B	-1.0677	8.9073	-5.2987	0.00035022	0.0043968	0.20409
GADD45G	-1.1321	5.2034	-7.485	2.12e-05	0.00079182	3.1128
GAK	-0.57575	8.6807	-4.4927	0.0011612	0.0095307	-1.0392
GALC	-0.87132	6.3165	-3.7914	0.0035463	0.020223	-2.1895
GALK1	-0.75889	4.9406	-5.6136	0.00022487	0.0033315	0.66446
GALK2	1.3076	6.211	8.3457	8.2e-06	0.00043795	4.0881
GALNT16	-0.53261	4.6396	-3.6795	0.0042622	0.022844	-2.3777
GALNT2	0.71244	7.9764	3.9223	0.0028652	0.017468	-1.9706
GALNT3	1.1456	5.0237	4.4803	0.0011836	0.0096443	-1.059
GALR1	-0.54063	3.3618	-3.5225	0.0055305	0.027361	-2.6436
GAMT	-0.59353	6.9633	-3.7186	0.0039966	0.021941	-2.3119
GAPT	0.96776	4.0944	3.231	0.009025	0.03795	-3.1405
GARS	-0.55551	11.497	-3.7152	0.0040186	0.022004	-2.3175
GART	0.58099	6.1892	4.5098	0.0011309	0.0093305	-1.0118
GAS7	-1.1426	6.0548	-3.3439	0.0074597	0.033524	-2.9477
GATAD2B	0.59836	7.018	3.4842	0.0058948	0.028649	-2.7085
GATSL3	-1.1086	5.3498	-6.559	6.45e-05	0.0015091	1.961
GBA2	-1.0535	6.8928	-7.5618	1.94e-05	0.00075398	3.2033
GCAT	-0.99792	7.2385	-5.5311	0.0002522	0.0035954	0.54526
GCNT3	-1.1766	5.6886	-4.5091	0.0011322	0.0093364	-1.013
GDAP2	0.51207	6.1438	4.3373	0.0014786	0.011209	-1.289
GDF15	-0.50312	4.7274	-3.3107	0.0078879	0.034858	-3.0043
GEM	-1.7051	5.9564	-6.0727	0.00012082	0.0022809	1.31
GEMIN4	-0.81594	8.1875	-5.9126	0.00014956	0.0026049	1.0883
GEN1	1.8602	6.763	12.173	2.6e-07	6.68e-05	7.5485
GFOD1	-0.65277	7.2211	-3.599	0.0048699	0.025065	-2.5138
GGA3	-0.76747	6.8506	-4.9294	0.00059955	0.0061575	-0.35417
GGT7	-0.53556	4.4346	-3.6177	0.0047206	0.024491	-2.4821
GHRLOS	0.66909	5.2571	4.7092	0.00083387	0.0077285	-0.6963
GIMAP2	0.88727	9.4404	3.7052	0.0040856	0.022262	-2.3344
GIMAP7	2.3648	6.1148	3.3329	0.0075991	0.033879	-2.9665
GINM1	-0.68745	10.283	-3.4938	0.0058015	0.0283	-2.6923
GIPR	0.50182	5.9843	3.1524	0.010312	0.041782	-3.275
GJC1	-1.5259	5.7787	-4.3604	0.0014261	0.010928	-1.2517
GJD4	-0.763	3.9076	-4.0858	0.002202	0.014677	-1.6998
GK5	0.53006	4.0902	3.9354	0.0028053	0.017183	-1.9489
GLCCI1	1.0177	8.5202	3.4661	0.0060764	0.029242	-2.7394
GLIDR	0.78264	6.7497	4.8309	0.00069426	0.0068652	-0.50633
GLP2R	-0.58278	3.7978	-4.8565	0.00066827	0.0066585	-0.46675
GLT1D1	-1.9855	6.9643	-4.2526	0.0016893	0.012296	-1.4266
GLT8D1	0.72594	9.3124	3.7784	0.0036226	0.020549	-2.2113
GLTSCR1L	0.65591	7.8023	4.0786	0.0022273	0.014779	-1.7116
GLUL	-1.4913	7.224	-4.9658	0.00056808	0.0059552	-0.29823
GMDS-AS1	1.1304	5.1725	9.3117	3.08e-06	0.00025337	5.0855
GMFB	-0.64689	9.5877	-5.3137	0.00034282	0.0043456	0.22628
GMFG	0.62557	10.687	3.6905	0.0041859	0.022597	-2.3592
GNA11	-0.6591	6.6698	-5.5664	0.0002401	0.0035018	0.59636
GNB1L	-0.93623	6.0215	-5.197	0.00040531	0.0048344	0.052313
GNG2	-0.68427	6.8361	-3.4143	0.0066274	0.030907	-2.8276
GNG8	-2.3219	5.6237	-4.8546	0.00067017	0.0066732	-0.4697
GNMT	-0.53773	4.5181	-3.7644	0.0037066	0.020871	-2.2347
GNPDA1	-1.1001	7.0628	-4.3146	0.0015321	0.011493	-1.3257
GNPDA2	-0.7578	8.4071	-3.9704	0.0026505	0.016574	-1.8906
GNRH1	0.87962	4.0439	4.2299	0.0017508	0.01258	-1.4635
GOLGA2P5	1.1575	5.7121	6.7872	4.86e-05	0.0012973	2.2554
GOLGA4	0.95993	7.7241	7.5921	1.88e-05	0.00074127	3.2389
GOLGA8A	2.2437	9.1055	12.623	1.84e-07	6.03e-05	7.88
GOLGA8N	1.3968	9.6556	6.063	0.00012239	0.0022911	1.2966
GOLM1	-1.5188	5.0477	-6.5205	6.77e-05	0.0015421	1.9108
GOT1	-0.53784	8.6981	-3.7761	0.0036364	0.020594	-2.2151
GPAA1	-0.61494	8.7135	-4.8035	0.00072343	0.0070533	-0.54902
GPALPP1	0.61529	6.8932	4.6275	0.00094403	0.0083369	-0.82486
GPAM	-0.52871	6.5507	-3.3924	0.006875	0.031695	-2.8649
GPANK1	-0.61445	8.0844	-5.1918	0.00040836	0.0048401	0.044546
GPATCH3	-1.1151	6.6648	-5.9636	0.00013968	0.0024853	1.1593
GPBP1L1	0.55664	8.0599	3.9945	0.0025497	0.01619	-1.8507
GPCPD1	1.4717	9.0515	8.0152	1.17e-05	0.00054829	3.7238
GPKOW	-0.75045	8.1796	-4.2931	0.0015849	0.011752	-1.3607
GPN2	-0.91086	6.7735	-5.5111	0.00025935	0.0036402	0.51623
GPR113	0.63524	4.2076	3.8518	0.0032134	0.018894	-2.0884
GPR114	-0.60565	7.6388	-3.882	0.0030588	0.01826	-2.0378
GPR132	-2.1519	7.4857	-11.044	6.45e-07	0.00010767	6.6543
GPR137B	-1.2163	9.2747	-5.9903	0.00013479	0.0024285	1.1963
GPR146	1.1469	4.5653	3.2527	0.0087007	0.037093	-3.1035
GPR15	-1.0467	8.5933	-7.8493	1.4e-05	0.00061244	3.5361
GPR153	-0.6573	6.7589	-3.2807	0.0082983	0.036024	-3.0556
GPR155	1.6753	5.9267	5.4149	0.00029692	0.0039521	0.37563
GPR157	-0.85982	5.7973	-3.4049	0.0067316	0.031291	-2.8435
GPR160	1.0778	10.511	3.272	0.0084215	0.036317	-3.0705
GPR25	-0.55278	3.5511	-4.0915	0.0021819	0.014589	-1.6904
GPR55	-1.5584	5.2778	-6.2318	9.81e-05	0.0019866	1.5266
GPR56	-0.91475	4.9293	-4.4437	0.0012526	0.010018	-1.1176
GPR65	-0.74777	9.0294	-3.9451	0.0027614	0.017027	-1.9327
GPRC5B	-0.52115	4.062	-3.0519	0.012235	0.046795	-3.447
GPRC5C	-1.1069	5.1238	-6.1466	0.00010961	0.0021442	1.4111
GPS1	-0.77057	7.8755	-6.3891	8.01e-05	0.0017333	1.7373
GPS2	-0.60192	8.4716	-4.0525	0.0023223	0.015217	-1.7546
GPX4	-1.1155	11.336	-9.1563	3.59e-06	0.00027467	4.9315
GRAMD1B	-1.4816	6.972	-5.712	0.00019635	0.0030557	0.8054
GRAMD1C	1.0893	3.7767	3.3005	0.0080247	0.035262	-3.0217
GRAP	-0.77303	6.4102	-4.4656	0.0012107	0.0098108	-1.0824
GRB2	-0.61246	9.0866	-3.6928	0.0041701	0.022562	-2.3553
GRHPR	-0.75107	10.307	-3.5377	0.005392	0.026803	-2.6177
GRIN3B	-0.60016	5.2559	-3.1532	0.010298	0.041747	-3.2736
GRK4	-0.56455	3.8957	-3.027	0.012766	0.048134	-3.4896
GRK6	-0.55626	7.9367	-4.576	0.0010214	0.0087069	-0.90647
GRN	-0.94875	9.7319	-5.7747	0.00018024	0.0028964	0.8944
GRPEL1	-0.58578	9.2709	-3.6927	0.0041708	0.022562	-2.3555
GRPEL2	-0.85432	6.8127	-3.9384	0.0027916	0.017139	-1.9439
GRWD1	-0.91274	8.3995	-6.2251	9.89e-05	0.0019877	1.5176
GSDMB	0.76268	5.3336	3.8387	0.0032825	0.019178	-2.1102
GSPT1	0.62711	7.5748	4.4646	0.0012127	0.0098141	-1.0841
GSS	-0.54662	8.133	-4.1529	0.0019782	0.013633	-1.5894
GSTCD	0.70209	6.5823	3.9953	0.0025463	0.016178	-1.8493
GTF2F1	-1.2608	8.2921	-8.5148	6.87e-06	0.00040681	4.2698
GTF2H2B	2.5952	7.5815	11.591	4.11e-07	8.06e-05	7.0991
GTF2IRD1	-1.0633	6.0566	-4.3998	0.0013412	0.010508	-1.1882
GTF3A	0.70894	10.252	4.7662	0.00076515	0.0073038	-0.60715
GTF3C2	-0.63936	8.737	-5.1096	0.00046009	0.0052244	-0.079335
GTF3C4	-0.57365	7.1	-4.3693	0.0014064	0.010842	-1.2373
GTPBP6	-0.82597	8.2679	-5.1765	0.00041751	0.0049264	0.021506
GTSF1	-3.474	8.028	-3.659	0.0044094	0.023385	-2.4124
GUCA2B	-0.72948	3.8332	-3.8472	0.0032373	0.018992	-2.096
GUCD1	-0.72662	9.8686	-6.1436	0.00011005	0.002148	1.407
GVINP1	1.2612	5.8466	7.7896	1.5e-05	0.00064366	3.4679
GXYLT1	0.66852	7.1084	3.2394	0.0088983	0.037599	-3.1262
GYG1	0.59385	9.5725	3.1888	0.0096939	0.040023	-3.2127
GZMM	-0.64617	4.7465	-4.7778	0.00075191	0.0072468	-0.58906
H1F0	-0.65337	6.621	-3.9144	0.0029022	0.017612	-1.9838
H2BFXP	1.1302	5.32	3.9778	0.0026191	0.016439	-1.8783
HAAO	-0.80847	6.9894	-4.8153	0.00071068	0.0069729	-0.53058
HADH	0.55459	9.1462	3.1288	0.010734	0.042995	-3.3154
HAUS1	0.62104	9.8565	3.8823	0.0030576	0.01826	-2.0373
HAUS3	0.60471	8.3979	3.4844	0.0058935	0.028649	-2.7083
HBD	1.2845	5.5213	4.1995	0.0018373	0.012999	-1.5132
HBM	-0.62827	3.7898	-3.5332	0.0054327	0.026979	-2.6254
HBS1L	0.66324	7.0748	5.3327	0.00033366	0.0042467	0.2544
HCCS	-0.79901	8.9015	-7.1567	3.11e-05	0.00098755	2.7172
HCG11	0.90695	4.4423	3.6742	0.0042999	0.023007	-2.3867
HCG18	0.97353	5.8228	7.755	1.56e-05	0.00066188	3.4281
HCG22	-0.87402	5.1427	-4.1987	0.0018395	0.013009	-1.5144
HCG27	1.0001	5.4889	5.5174	0.00025708	0.0036209	0.52537
HCK	-2.9215	5.4274	-4.7903	0.0007379	0.0071481	-0.56955
HDAC9	0.588	4.3799	3.6956	0.0041506	0.022516	-2.3505
HDC	-0.55856	5.0991	-2.9981	0.013411	0.049812	-3.539
HDGFRP2	-0.68077	7.1559	-4.4579	0.0012254	0.0098918	-1.0948
HDHD2	0.69068	9.1903	5.1086	0.00046079	0.0052276	-0.080923
HDHD3	-0.87509	6.545	-5.4557	0.00028032	0.003822	0.43541
HEATR5B	0.56155	5.7839	3.2291	0.0090547	0.038055	-3.1438
HEBP1	1.3123	4.5472	4.3599	0.0014272	0.01093	-1.2524
HECA	0.66898	5.6554	3.7475	0.0038107	0.021206	-2.2631
HECTD1	0.65027	6.4649	5.8397	0.000165	0.002774	0.98617
HECTD4	0.55007	5.004	4.4836	0.0011775	0.0096141	-1.0536
HECW2	-0.68447	4.3447	-3.184	0.0097731	0.040213	-3.2209
HERC1	1.0705	5.6276	7.2399	2.82e-05	0.0009408	2.8188
HERC2	1.0268	7.9355	7.1678	3.07e-05	0.00098294	2.7308
HERC4	0.70171	6.0828	5.6036	0.00022801	0.0033629	0.65006
HES1	0.50782	5.5547	3.9764	0.002625	0.016458	-1.8806
HES7	-0.62107	5.0271	-3.3286	0.0076542	0.034066	-2.9738
HGFAC	-0.61769	3.9008	-3.392	0.0068801	0.031702	-2.8656
HIBCH	0.62985	8.6357	3.3808	0.0070096	0.032061	-2.8846
HIGD1A	-0.6157	9.3887	-4.2516	0.0016918	0.012309	-1.4281
HINT3	-1.3871	5.3002	-9.6931	2.14e-06	0.00021182	5.4537
HIP1R	0.59581	6.6611	3.5092	0.0056542	0.027787	-2.6661
HIST1H2BM	-0.57757	4.0738	-3.9113	0.0029169	0.01764	-1.989
HIST3H3	-0.71766	3.9491	-6.3771	8.13e-05	0.0017499	1.7214
HLA-B	-0.65859	13.727	-5.3502	0.00032544	0.0041931	0.28032
HLA-DOA	-0.55962	6.3754	-3.9064	0.00294	0.017739	-1.9971
HLA-DPB2	-1.8534	4.9402	-3.9309	0.0028256	0.017281	-1.9563
HLA-DRB1	-0.82917	12.905	-6.209	0.00010102	0.0020145	1.4958
HLA-DRB6	-0.53076	6.6212	-3.8522	0.0032111	0.018887	-2.0876
HLA-E	-0.82885	11.683	-6.4496	7.41e-05	0.0016471	1.8175
HLA-G	-0.87783	11.989	-6.4635	7.28e-05	0.0016287	1.8358
HLA-J	-0.97989	10.31	-5.7718	0.00018094	0.0028964	0.89034
HLTF	0.91166	9.6276	4.0287	0.0024131	0.015635	-1.7941
HMBOX1	1.0082	7.3769	5.9582	0.00014068	0.0024946	1.1519
HMGCR	-0.67866	9.4477	-5.4789	0.00027135	0.0037499	0.46922
HMGCS1	-0.62378	8.8053	-3.4367	0.0063821	0.030194	-2.7893
HMOX1	-4.5837	8.6633	-10.149	1.41e-06	0.00016396	5.8761
HMOX2	-0.68386	7.5365	-4.6744	0.00087904	0.007969	-0.75096
HN1	-0.80312	9.9875	-6.018	0.0001299	0.0023759	1.2347
HNRNPA1	1.2337	8.8106	9.588	2.37e-06	0.00022092	5.3536
HNRNPA2B1	0.90764	9.46	6.4232	7.66e-05	0.0016797	1.7826
HNRNPA3	1.3538	9.5418	9.73	2.07e-06	0.00020921	5.4885
HNRNPAB	-0.52748	12.171	-3.8739	0.0030997	0.018447	-2.0514
HNRNPD	0.53658	8.4866	4.1816	0.0018902	0.013213	-1.5425
HNRNPH1	1.0021	9.1143	7.7318	1.6e-05	0.00067203	3.4013
HNRNPL	0.80073	9.9627	4.943	0.00058763	0.0060869	-0.33334
HNRNPLL	-1.3691	6.3821	-4.0399	0.0023701	0.015424	-1.7756
HNRNPU-AS1	3.1534	7.5184	17.149	9.81e-09	1.71e-05	10.608
HOOK3	0.6717	6.4606	5.3469	0.00032694	0.0042055	0.27554
HOXB7	-1.2424	6.2643	-4.5684	0.0010335	0.0087662	-0.91861
HOXB9	-0.63997	4.7901	-3.7767	0.0036326	0.02058	-2.2141
HOXC6	-0.90358	4.7801	-4.2171	0.0017867	0.012768	-1.4844
HP	-0.78811	4.2479	-6.5869	6.23e-05	0.0014949	1.9974
HPCAL1	-1.2279	6.3174	-6.0982	0.00011682	0.002233	1.3449
HPGDS	-0.87908	3.9284	-4.5208	0.0011119	0.0092127	-0.99429
HPS6	-0.68385	6.4834	-5.9069	0.0001507	0.0026103	1.0804
HPSE	1.7287	5.5904	4.1843	0.001882	0.013177	-1.538
HRAS	-1.0006	8.0774	-6.3305	8.63e-05	0.001813	1.6593
HSD11B1	-0.54561	3.9545	-3.0221	0.012874	0.048473	-3.4981
HSD17B3	-0.73615	4.4148	-4.2725	0.0016371	0.012049	-1.3942
HSDL2	0.66826	6.3641	4.1878	0.0018715	0.013153	-1.5323
HSF1	-0.98184	6.1591	-6.2327	9.8e-05	0.0019866	1.5278
HSF2	-0.56733	7.0665	-3.3326	0.0076021	0.033882	-2.9669
HSP90AB1	-0.90753	12.34	-6.9202	4.13e-05	0.0011779	2.4237
HSPA1L	-0.92041	5.2475	-6.1303	0.00011199	0.0021724	1.3888
HSPA2	-1.2678	5.6936	-3.8176	0.0033974	0.019615	-2.1455
HSPB1	-2.165	9.2045	-5.3749	0.00031422	0.0041155	0.31677
HSPB11	0.84898	8.6984	5.0445	0.000506	0.0055529	-0.17809
HSPBAP1	0.81218	6.5286	4.3802	0.0013827	0.010705	-1.2198
HSPBP1	-0.83888	7.9837	-6.6427	5.81e-05	0.0014335	2.0698
HSPG2	-0.65444	5.7017	-3.5504	0.0052794	0.026437	-2.5962
HTATSF1	-0.52893	8.2294	-4.5086	0.001133	0.0093381	-1.0137
HTR3C	-0.5528	4.2364	-3.6453	0.0045099	0.023734	-2.4354
HTRA2	-0.67693	8.9798	-4.2805	0.0016166	0.011938	-1.3812
HTRA4	0.63385	3.442	4.7286	0.00080979	0.0075779	-0.66593
HUS1	-0.71305	6.2702	-4.6939	0.00085347	0.0078173	-0.72038
HYAL2	-0.57855	7.3573	-3.3361	0.0075581	0.033773	-2.961
HYMAI	1.0483	4.7068	6.1494	0.00010921	0.0021397	1.4149
HYOU1	-1.159	9.7999	-5.7928	0.00017586	0.0028628	0.91998
HYPM	-0.85088	4.2301	-4.1175	0.0020931	0.014138	-1.6476
IBA57	-0.54018	5.3836	-4.8163	0.00070959	0.0069685	-0.52899
ICAM1	-2.6183	9.2884	-14.363	5.4e-08	3.76e-05	9.0498
ICOSLG	-0.87836	6.8672	-5.0299	0.00051696	0.0056495	-0.20035
ID1	-0.87026	3.5565	-3.9862	0.0025839	0.016291	-1.8644
ID2B	-0.50183	3.2002	-3.1276	0.010756	0.043037	-3.3175
IDH3B	-0.6627	9.1086	-4.601	0.00098315	0.0085194	-0.86691
IDH3G	-0.88246	8.3372	-6.6845	5.51e-05	0.0013951	2.1238
IDNK	1.0725	7.0513	5.6124	0.00022524	0.0033315	0.66277
IER2	-0.65308	10.474	-4.2739	0.0016333	0.012034	-1.3918
IER3	-2.7623	9.8419	-9.9204	1.73e-06	0.00019296	5.6666
IER5	-0.91657	11.319	-5.7515	0.00018603	0.0029452	0.86151
IFI16	0.60197	11.447	3.0463	0.012353	0.047098	-3.4566
IFI44	2.5044	9.5486	6.1987	0.00010239	0.0020339	1.4819
IFI44L	1.5151	11.751	8.4514	7.34e-06	0.00041267	4.202
IFNAR2	0.53211	8.776	3.3063	0.0079477	0.035025	-3.0119
IFNE	-0.52106	3.3033	-3.2333	0.0089898	0.037853	-3.1366
IFNGR2	-0.76837	10.06	-4.7798	0.00074959	0.0072347	-0.58585
IFT80	0.85004	5.6956	6.806	4.75e-05	0.0012835	2.2794
IGFBP2	-1.1821	4.8364	-3.2265	0.0090952	0.038194	-3.1483
IGFBP3	-1.0935	4.5809	-3.0608	0.012052	0.046413	-3.4319
IGFBP4	-1.0162	5.8581	-4.812	0.00071417	0.0069986	-0.53566
IGFLR1	-0.80502	8.8777	-3.0626	0.012015	0.04634	-3.4288
IGHD	0.58927	9.1517	3.2446	0.00882	0.037369	-3.1173
IGIP	0.52592	6.581	3.5228	0.0055269	0.027352	-2.6429
IGJ	1.3383	13.099	4.8035	0.00072336	0.0070533	-0.54891
IGK	1.5438	7.86	5.8293	0.00016734	0.0027921	0.97158
IGKC	1.4972	8.5611	3.8827	0.0030554	0.018259	-2.0366
IGLV6-57	0.918	5.3484	3.3225	0.0077335	0.034331	-2.9842
IGSF3	-0.92527	5.4741	-5.1237	0.00045074	0.0051556	-0.058029
IGSF9	-0.56377	4.6964	-4.4331	0.0012734	0.010143	-1.1346
IKBKG	-0.53815	7.6597	-4.698	0.0008481	0.0077832	-0.71384
IKZF3	0.8876	9.6184	5.366	0.0003182	0.0041406	0.3037
IL12B	-3.5268	5.4162	-5.7698	0.00018143	0.0028964	0.88755
IL12RB2	-2.1222	5.1442	-3.956	0.0027131	0.016809	-1.9146
IL13	-1.1864	4.9486	-3.1387	0.010555	0.042448	-3.2984
IL13RA1	-1.0729	4.0027	-3.8743	0.0030976	0.018441	-2.0507
IL13RA2	-0.50214	3.2549	-3.0596	0.012077	0.046473	-3.4339
IL17B	-0.70222	4.1321	-3.1938	0.0096122	0.039779	-3.2041
IL17RC	-0.59939	5.4296	-4.1484	0.0019926	0.013685	-1.5969
IL1A	-1.1415	4.9617	-3.3153	0.0078279	0.034662	-2.9965
IL1B	-2.3532	6.1615	-5.0917	0.00047228	0.0053096	-0.10648
IL1R1	-1.9725	4.459	-3.8259	0.0033517	0.019445	-2.1316
IL21R	-1.2391	9.4097	-6.5686	6.37e-05	0.0015048	1.9736
IL23R	-2.1367	4.8869	-13.889	7.44e-08	4.04e-05	8.7481
IL2RA	-1.7921	6.1401	-4.0606	0.0022926	0.015066	-1.7413
IL2RB	-1.7549	10.279	-9.1347	3.67e-06	0.00027774	4.9098
IL32	-1.9728	8.5887	-3.2745	0.0083858	0.036243	-3.0662
IL3RA	-1.5113	7.2935	-4.5394	0.0010806	0.0090342	-0.96472
IL4I1	-2.7598	8.0127	-10.655	8.99e-07	0.00012947	6.3239
IL4R	-1.2405	8.2583	-5.1924	0.00040801	0.0048401	0.045418
ILDR1	-1.2714	6.3744	-5.0878	0.00047497	0.0053165	-0.11238
ILVBL	-0.56626	6.2881	-3.944	0.0027663	0.017051	-1.9345
IMPA2	1.5898	6.7214	4.7559	0.00077704	0.0073724	-0.62313
ING5	-0.69866	6.5106	-5.2843	0.00035753	0.0044494	0.18263
INHA	-0.66686	3.7068	-3.9363	0.002801	0.017173	-1.9473
INHBE	-1.9784	4.6093	-7.2672	2.73e-05	0.00092542	2.8519
INO80	-0.57288	7.4687	-4.6213	0.00095305	0.0083789	-0.83471
INPP4A	0.63034	7.2373	4.2534	0.001687	0.012285	-1.4252
INPP5K	-0.56967	7.2266	-4.9264	0.00060224	0.0061662	-0.35881
INSIG2	0.66127	8.9023	3.105	0.011177	0.044127	-3.3561
INSL3	-0.56683	4.7698	-3.3469	0.0074211	0.033398	-2.9425
INTS10	0.9881	5.7626	8.8755	4.75e-06	0.00032812	4.647
INTS5	-0.97096	7.8247	-7.1932	2.98e-05	0.00096528	2.7619
INTS6-AS1	1.0446	5.4201	6.6905	5.47e-05	0.0013901	2.1315
INTS8	0.60265	9.5554	4.73	0.00080799	0.0075655	-0.66362
IP6K1	-0.8117	7.5757	-6.6156	6.01e-05	0.00146	2.0347
IPO13	-0.5975	7.2185	-4.1753	0.0019091	0.013298	-1.5527
IQCC	-0.58871	5.3208	-3.8667	0.003136	0.018585	-2.0633
IQCF2	-0.50842	4.2622	-3.1242	0.010818	0.043109	-3.3232
IQCH-AS1	0.85286	5.5696	3.7106	0.0040492	0.022133	-2.3252
IQGAP1	0.58919	9.7649	4.3474	0.0014555	0.011098	-1.2727
IRAK1	-0.64628	8.0725	-5.3048	0.00034716	0.0043814	0.21319
IRAK2	-0.50391	4.7644	-3.4346	0.0064048	0.030274	-2.7929
IREB2	0.838	6.3878	6.5224	6.76e-05	0.0015421	1.9132
IRF2	0.80341	10.303	3.5659	0.0051449	0.025989	-2.5699
IRF5	-1.6601	8.4962	-6.7409	5.14e-05	0.001345	2.1962
IRF7	0.52934	9.7698	3.0972	0.011328	0.044508	-3.3696
IRF8	-1.0817	11.26	-4.2717	0.0016391	0.012053	-1.3954
IRGQ	-0.71681	6.2884	-3.9349	0.0028074	0.017189	-1.9497
IRS2	-1.3837	4.9533	-4.2342	0.0017389	0.012518	-1.4565
ISLR	-0.77341	5.1048	-3.8079	0.0034517	0.019824	-2.1617
ISOC2	-0.93731	8.737	-6.3258	8.68e-05	0.0018178	1.6529
ITFG3	-0.77571	7.226	-5.4513	0.00028206	0.0038323	0.42897
ITGA4	1.0378	9.6285	4.6149	0.00096245	0.0084332	-0.84487
ITGAE	0.6721	9.8616	3.4371	0.0063782	0.030185	-2.7887
ITGAV	0.58503	8.4852	3.0583	0.012103	0.046522	-3.4361
ITGB2	-1.0223	8.2006	-6.2107	0.0001008	0.0020143	1.4981
ITGB3BP	0.63701	10.007	3.8509	0.0032179	0.018901	-2.0898
ITM2B	1.7148	9.9967	4.9447	0.00058612	0.0060819	-0.33066
ITPKA	-0.56136	4.729	-3.4594	0.0061445	0.029398	-2.7507
ITPKC	-0.6238	5.0061	-5.0176	0.00052635	0.0056978	-0.21902
ITPR1	0.71022	7.7295	3.0212	0.012893	0.048508	-3.4995
ITPR2	0.65864	7.4621	3.5654	0.0051488	0.025998	-2.5707
IVL	-1.4897	4.5361	-5.21	0.00039779	0.0047836	0.071767
IVNS1ABP	0.59356	7.3107	4.1808	0.0018925	0.013217	-1.5437
IZUMO4	-0.85283	7.1435	-3.5575	0.0052174	0.026223	-2.5842
JAK1	0.56926	7.2468	3.8405	0.0032727	0.019147	-2.1071
JAK2	0.81006	6.5154	3.9869	0.0025811	0.016287	-1.8633
JAKMIP1	-1.6827	5.3155	-5.2709	0.00036443	0.004483	0.16276
JAM3	0.61975	4.6854	3.1176	0.010941	0.043393	-3.3346
JARID2-AS1	-0.52025	3.6641	-3.3967	0.0068253	0.031531	-2.8575
JMJD1C	1.1508	6.2738	8.4881	7.06e-06	0.00041157	4.2413
JMJD8	-0.6822	6.9174	-4.7736	0.00075658	0.0072583	-0.59547
JPX	2.3835	6.2513	7.6747	1.71e-05	0.0006951	3.3353
JUN	-1.9653	7.4166	-6.9525	3.97e-05	0.0011559	2.4642
JUNB	-1.2787	8.9438	-5.5274	0.00025352	0.0036103	0.53983
JUND	-1.3641	6.7054	-6.1575	0.00010806	0.0021198	1.4259
KALRN	-0.58791	3.9429	-4.796	0.00073161	0.0071091	-0.56067
KANSL1	2.2953	7.6256	10.612	9.33e-07	0.00013072	6.2873
KAT5	-1.0257	8.0739	-8.0539	1.12e-05	0.000532	3.7671
KAT6B	0.51844	6.8776	3.9582	0.0027036	0.016763	-1.911
KATNBL1	0.96808	6.2999	5.5105	0.00025957	0.0036402	0.51534
KAZN	-0.99531	5.2152	-3.9006	0.0029681	0.017854	-2.0068
KB-431C1.4	1.1242	6.6106	5.0582	0.00049592	0.0054961	-0.1572
KBTBD4	-1.1228	6.5717	-9.0688	3.91e-06	0.00028888	4.8437
KCNE1	-0.5311	3.6456	-4.127	0.0020617	0.013994	-1.632
KCNK1	-0.73606	5.3683	-3.4003	0.006784	0.031451	-2.8514
KCNK13	-0.51049	3.2493	-3.0953	0.011364	0.044617	-3.3728
KCNK5	-1.7469	5.4805	-4.2058	0.0018189	0.012913	-1.5028
KCNK6	1.1493	5.5107	3.4255	0.0065031	0.030542	-2.8084
KCNMA1	-0.64059	4.1395	-3.9783	0.0026172	0.016435	-1.8776
KCNMB2	-0.51675	3.852	-3.1638	0.010115	0.041216	-3.2555
KCNMB3	0.96468	5.9671	6.9575	3.95e-05	0.0011533	2.4704
KCNN1	-0.78942	6.2272	-4.0205	0.0024449	0.015783	-1.8075
KCNN4	-1.6369	8.0995	-7.2935	2.65e-05	0.00090666	2.8836
KCNQ1	-0.87473	6.3959	-4.0771	0.0022327	0.014805	-1.7141
KCNQ2	-0.63026	4.6278	-4.6989	0.00084695	0.0077817	-0.71242
KCNQ5	0.96955	5.8966	3.2789	0.0083236	0.036054	-3.0587
KCTD10	-0.77372	8.2831	-5.0021	0.00053852	0.0057568	-0.24275
KCTD12	1.0993	6.1747	3.4285	0.0064712	0.030485	-2.8034
KCTD13	-0.62696	6.4828	-4.1749	0.0019102	0.013298	-1.5533
KCTD2	-1.263	7.4889	-9.1511	3.61e-06	0.00027474	4.9263
KCTD21	-1.3772	5.3874	-5.933	0.00014551	0.0025517	1.1168
KCTD5	-1.1419	7.3639	-8.0279	1.15e-05	0.000544	3.738
KCTD6	-0.60435	7.1646	-3.7005	0.004117	0.022395	-2.3422
KDM2B	-0.70859	10.13	-4.0726	0.002249	0.014848	-1.7216
KDM3A	0.72978	5.9926	4.7775	0.00075225	0.0072468	-0.58952
KDM3B	0.52168	9.1981	3.99	0.002568	0.01623	-1.8581
KDM4C	1.4984	6.3417	6.622	5.96e-05	0.0014527	2.0431
KEAP1	-0.73406	9.3049	-5.4293	0.00029093	0.0038905	0.39679
KIAA0101	0.78775	10.371	3.882	0.0030591	0.01826	-2.0379
KIAA0232	-0.68321	7.1548	-5.2725	0.0003636	0.0044823	0.16513
KIAA0430	1.2959	6.3908	6.7886	4.85e-05	0.0012973	2.2571
KIAA0754	1.1489	4.3436	8.5325	6.74e-06	0.00040312	4.2886
KIAA0895L	0.71683	6.7166	4.2923	0.0015867	0.011756	-1.3619
KIAA0907	1.3184	8.0953	10.297	1.23e-06	0.00014982	6.0099
KIAA1147	0.51666	8.1855	3.4609	0.0061291	0.02936	-2.7482
KIAA1217	-0.5274	4.4236	-4.1511	0.001984	0.013637	-1.5924
KIAA1279	-0.73181	8.9669	-5.213	0.0003961	0.0047668	0.076202
KIAA1429	-0.5133	6.6114	-4.3645	0.001417	0.010879	-1.2451
KIAA1468	0.89772	8.0289	8.1615	9.99e-06	0.00049759	3.8866
KIAA1731	0.99686	6.2671	8.4849	7.09e-06	0.00041157	4.2378
KIAA1958	0.67599	5.6919	4.0999	0.0021526	0.014446	-1.6765
KIF14	0.79029	8.3216	3.9213	0.00287	0.017491	-1.9724
KIF18B	0.67888	8.9769	3.3562	0.007306	0.033079	-2.9266
KIF1C	-0.98179	7.1843	-6.1002	0.00011652	0.0022299	1.3476
KIF21A	-2.5913	7.4305	-5.4786	0.00027145	0.0037499	0.46883
KIF22	-0.7425	7.3769	-4.412	0.0013159	0.010358	-1.1685
KIF23	1.223	6.2055	10.74	8.35e-07	0.00012492	6.3973
KIF26B	-1.6189	5.2847	-6.8082	4.73e-05	0.0012829	2.2821
KIF2C	-0.80139	8.6134	-5.2211	0.00039146	0.0047364	0.088449
KIF3A	-1.1982	7.771	-5.6894	0.00020254	0.0031223	0.77314
KIF9	-0.64301	6.5206	-5.02	0.00052456	0.0056959	-0.21549
KIFC2	0.57093	5.606	3.0312	0.012676	0.047898	-3.4825
KIZ	0.98168	6.0174	6.1391	0.00011069	0.0021552	1.4009
KL	-1.4673	3.623	-3.7161	0.0040126	0.021987	-2.3159
KLC2	-0.73875	7.3556	-6.2755	9.27e-05	0.0019184	1.5855
KLF12	0.58603	5.9269	3.344	0.0074574	0.033523	-2.9474
KLF16	-0.63743	6.7512	-4.6366	0.00093111	0.0082693	-0.81058
KLF2	0.88766	6.6717	4.4687	0.001205	0.009788	-1.0775
KLF4	-0.81811	3.7882	-3.646	0.0045051	0.023716	-2.4343
KLF5	-1.0525	4.8835	-4.2974	0.0015742	0.011695	-1.3537
KLF6	-0.6643	8.6282	-3.042	0.012444	0.047336	-3.464
KLHDC1	0.57652	3.4329	3.6852	0.0042227	0.022694	-2.3682
KLHDC3	-0.62176	7.6143	-3.4477	0.006266	0.029843	-2.7707
KLHL28	0.6657	6.1413	3.0175	0.012974	0.048675	-3.5059
KLHL5	1.0613	6.4768	5.9777	0.00013707	0.0024528	1.1789
KLHL6	-1.349	5.8299	-5.3196	0.00033995	0.0043127	0.23502
KLHL7	-0.57644	7.2609	-3.3102	0.0078956	0.034874	-3.0053
KLHL8	0.82627	7.0041	4.7847	0.0007441	0.0071992	-0.57822
KLK14	-0.65114	5.5392	-3.5944	0.0049064	0.025176	-2.5215
KLRAP1	1.1564	4.0225	6.5197	6.78e-05	0.0015421	1.9096
KMT2A	0.74034	6.4773	3.9809	0.0026063	0.016406	-1.8733
KMT2C	0.66054	7.1113	4.9264	0.00060223	0.0061662	-0.3588
KMT2E	0.87626	9.4939	5.5841	0.00023426	0.0034293	0.62198
KNTC1	1.751	8.5624	7.6737	1.71e-05	0.0006951	3.3341
KPNA4	-0.69647	8.041	-3.9925	0.0025579	0.016204	-1.854
KPNA5	0.86447	6.3108	3.1913	0.0096531	0.039907	-3.2084
KRBA1	-0.69383	6.9037	-5.1739	0.00041909	0.0049412	0.017606
KRT7	-0.5025	4.5593	-4.1167	0.0020959	0.01414	-1.6489
KRT75	-0.51862	4.6648	-3.7585	0.0037426	0.021014	-2.2446
KYNU	-0.87971	7.9085	-4.0821	0.0022148	0.014715	-1.7058
L3MBTL1	0.62093	5.0107	3.9663	0.0026684	0.01663	-1.8975
L3MBTL2	-1.2497	7.5754	-6.9906	3.79e-05	0.0011227	2.5118
L3MBTL3	1.2767	6.1482	9.7516	2.03e-06	0.00020797	5.509
LACC1	0.58414	4.3636	3.2316	0.0090168	0.037936	-3.1396
LACTB	-0.80277	8.3719	-4.9313	0.00059783	0.006148	-0.3512
LAG3	-2.3931	5.4272	-4.5815	0.0010129	0.0086763	-0.89775
LAMB3	-0.89248	4.4667	-4.0441	0.0023542	0.015355	-1.7687
LAMC1	1.0637	7.6924	5.6503	0.00021374	0.0032345	0.71724
LAMP1	-1.0479	9.0727	-8.6698	5.85e-06	0.00036584	4.4336
LAMTOR3	-0.70684	8.6513	-4.5853	0.001007	0.0086496	-0.89173
LANCL2	-0.73767	6.6014	-5.9007	0.00015196	0.0026177	1.0717
LAPTM5	-1.1028	12.634	-8.7785	5.24e-06	0.00035117	4.5469
LARGE	-0.88391	5.0523	-3.4283	0.0064727	0.030485	-2.8036
LARP7	0.75708	6.8852	6.6581	5.7e-05	0.0014196	2.0898
LASP1	-0.57611	10.515	-4.8487	0.00067603	0.0067213	-0.47873
LBR	0.80026	11.315	5.2795	0.00035999	0.0044593	0.1755
LCMT1	-0.68054	9.0592	-4.5447	0.0010717	0.0089793	-0.95619
LCMT2	0.52334	5.9426	3.9274	0.0028416	0.017353	-1.9621
LCN15	-0.79787	4.928	-4.533	0.0010912	0.0090844	-0.97485
LCOR	0.69192	7.929	3.2519	0.0087126	0.037099	-3.1049
LCORL	1.2177	6.8217	5.5175	0.00025705	0.0036209	0.52547
LDOC1	0.87009	5.3391	4.5539	0.0010566	0.0088946	-0.94153
LDOC1L	-1.0458	6.9472	-4.764	0.00076759	0.0073087	-0.61045
LEAP2	0.54054	6.2843	3.2882	0.0081942	0.035754	-3.0429
LEKR1	0.70026	4.2416	3.9486	0.0027455	0.016956	-1.9268
LEMD2	-1.0507	6.3703	-6.1254	0.00011271	0.0021756	1.3821
LENG1	-1.2454	6.2133	-8.0244	1.16e-05	0.00054443	3.7341
LENG8	1.2833	7.3857	5.1269	0.00044863	0.0051556	-0.053145
LEPREL1	-1.8197	5.8083	-3.8717	0.0031106	0.018479	-2.055
LGALS1	-1.9805	11.9	-5.7369	0.00018978	0.0029933	0.84076
LGALSL	-1.0276	5.3811	-3.4633	0.006105	0.029289	-2.7442
LHFP	-1.2723	5.2407	-4.7736	0.00075668	0.0072583	-0.59561
LHX2	-2.408	5.9599	-3.8181	0.0033946	0.019615	-2.1446
LHX4-AS1	1.0345	4.798	3.843	0.0032595	0.01909	-2.103
LIF	-0.6351	5.8053	-3.1154	0.010982	0.043464	-3.3384
LILRA4	-1.2417	5.9513	-4.7381	0.00079819	0.0075056	-0.65097
LILRB3	-0.56096	6.5971	-3.6142	0.0047482	0.024576	-2.488
LILRB4	-0.99745	4.0622	-4.5565	0.0010524	0.0088652	-0.93742
LIMA1	-0.62564	7.2565	-3.3541	0.0073323	0.033146	-2.9302
LIMD1	0.86329	6.1556	6.0657	0.00012195	0.0022868	1.3003
LIMK2	-0.70056	6.792	-4.9471	0.00058408	0.0060702	-0.32706
LIMS1	0.598	3.6481	3.4859	0.0058781	0.028594	-2.7056
LIN7C	-0.50059	8.7987	-3.7989	0.0035028	0.02004	-2.1768
LINC00158	-1.7214	9.5593	-9.8594	1.83e-06	0.00019963	5.6099
LINC00173	0.7505	5.052	3.1843	0.009769	0.040213	-3.2205
LINC00189	-0.71946	3.5216	-3.0714	0.011835	0.045869	-3.4136
LINC00263	1.5136	4.5183	4.2658	0.0016543	0.012154	-1.405
LINC00266-1	0.50002	3.3885	3.359	0.007272	0.032963	-2.9219
LINC00304	-0.73271	4.0015	-3.3169	0.0078061	0.034614	-2.9937
LINC00305	-0.60657	3.08	-3.5498	0.0052846	0.026441	-2.5972
LINC00313	-0.54004	4.0015	-3.7292	0.0039276	0.021657	-2.294
LINC00324	0.93537	6.2906	5.9553	0.00014123	0.0025015	1.1478
LINC00339	0.91618	7.291	3.7514	0.0037864	0.021113	-2.2566
LINC00342	2.1935	6.2041	14.52	4.87e-08	3.76e-05	9.1471
LINC00528	1.1658	6.463	6.4204	7.69e-05	0.0016816	1.7789
LINC00537	0.91448	7.03	5.3335	0.00033326	0.0042467	0.25566
LINC00597	2.3492	4.4905	9.5153	2.53e-06	0.00022469	5.2838
LINC00621	-0.72516	9.8673	-3.1504	0.010347	0.04186	-3.2784
LINC00638	-0.54701	5.9794	-3.1438	0.010464	0.042201	-3.2897
LINC00672	1.0888	4.4149	3.8246	0.0033591	0.019452	-2.1339
LINC00685	1.4515	6.0102	6.7997	4.78e-05	0.0012897	2.2713
LINC00847	0.53311	6.9347	3.8716	0.0031111	0.018479	-2.0552
LINC00886	0.66585	5.9669	4.5663	0.0010368	0.0087767	-0.92188
LINC00888	-1.172	4.7551	-4.693	0.00085455	0.0078173	-0.72168
LINC00894	0.50094	4.1097	4.4124	0.0013151	0.010358	-1.1679
LINC00926	0.71799	7.9396	3.2416	0.0088651	0.037524	-3.1224
LINC00938	0.60774	5.6251	3.5255	0.0055023	0.027248	-2.6384
LINC00954	1.0538	4.0935	7.8674	1.38e-05	0.00060774	3.5569
LINC00969	1.1279	5.2893	7.7341	1.6e-05	0.00067203	3.404
LINC01000	0.81315	6.7096	5.0187	0.00052556	0.0056959	-0.21748
LINC01004	0.68339	4.2216	4.8967	0.00062938	0.0063579	-0.40455
LINC01094	-0.53277	3.2295	-3.5097	0.0056493	0.027774	-2.6652
LINC01355	2.0682	5.3728	11.833	3.39e-07	7.3e-05	7.2886
LINC01410	1.6542	6.0639	9.5785	2.39e-06	0.0002216	5.3445
LINS	0.52609	6.9627	3.2723	0.0084163	0.036317	-3.0699
LIPG	-1.6285	4.0317	-4.1862	0.0018763	0.013168	-1.5349
LMBRD1	0.81289	6.5994	4.1677	0.0019324	0.013424	-1.5652
LMNA	-1.4158	7.4423	-7.8048	1.48e-05	0.00063811	3.4854
LMNB2	-1.4142	8.7222	-10.462	1.06e-06	0.00013803	6.1559
LMO4	0.5529	5.7399	3.2314	0.0090198	0.037938	-3.1399
LOC100128164	-0.89789	4.1415	-4.3284	0.0014995	0.011329	-1.3035
LOC100128325	-0.57552	4.7507	-3.6572	0.0044222	0.023429	-2.4154
LOC100128751	2.373	5.9205	13.564	9.33e-08	4.3e-05	8.5343
LOC100128988	-0.52405	5.1786	-3.6956	0.0041508	0.022516	-2.3506
LOC100129406	1.5472	4.1941	12.048	2.86e-07	6.86e-05	7.4541
LOC100129917	1.2991	4.5723	6.0522	0.00012414	0.0023053	1.2818
LOC100130458	0.80871	6.2501	4.5853	0.001007	0.0086496	-0.89171
LOC100130705	-0.76332	4.194	-4.9681	0.00056618	0.0059392	-0.29475
LOC100131043	1.9532	6.5387	6.8531	4.48e-05	0.0012335	2.339
LOC100131532	-0.53602	4.2888	-3.0653	0.01196	0.046184	-3.4242
LOC100131541	3.6682	6.8224	19.977	2.22e-09	1.16e-05	11.885
LOC100131564	0.98578	6.9556	6.2629	9.42e-05	0.0019322	1.5685
LOC100132352	1.1291	6.3418	6.7018	5.4e-05	0.0013864	2.146
LOC100133089	0.6956	7.1792	5.2925	0.00035336	0.0044221	0.19481
LOC100133315	1.7161	6.1687	6.8354	4.58e-05	0.0012517	2.3167
LOC100134445	2.2965	6.8912	12.855	1.55e-07	5.54e-05	8.0468
LOC100134822	0.60684	5.4809	3.1827	0.0097957	0.040273	-3.2232
LOC100190986	3.3777	8.1069	14.646	4.49e-08	3.76e-05	9.2241
LOC100271832	-0.76299	4.0306	-3.1538	0.010288	0.041727	-3.2726
LOC100272216	3.0715	7.3177	11.817	3.43e-07	7.3e-05	7.2761
LOC100286925	-0.65385	3.587	-4.3666	0.0014125	0.010866	-1.2417
LOC100287497	1.6999	4.2873	6.289	9.11e-05	0.0018927	1.6036
LOC100288152	0.94799	6.8847	4.4735	0.001196	0.0097302	-1.0698
LOC100289230	2.1241	5.3572	6.9828	3.83e-05	0.0011273	2.5021
LOC100289333	1.5545	5.8811	4.6261	0.00094604	0.0083453	-0.82706
LOC100291323	0.95066	4.9318	5.9968	0.00013363	0.002416	1.2053
LOC100499194	-0.55965	4.1192	-3.2047	0.009437	0.03921	-3.1856
LOC100499489	-0.62175	5.0384	-3.8832	0.0030528	0.018259	-2.0357
LOC100505474	-0.59379	4.9433	-3.6914	0.0041795	0.022573	-2.3576
LOC100505549	1.8374	6.1356	6.482	7.11e-05	0.0015965	1.8602
LOC100505715	0.71634	6.9618	3.9178	0.0028864	0.017563	-1.9782
LOC100505915	2.2088	5.298	9.7604	2.01e-06	0.00020763	5.5172
LOC100506258	0.69326	4.2241	3.9406	0.0027813	0.017111	-1.9401
LOC100506271	-0.54758	5.2727	-4.8113	0.00071501	0.0069998	-0.53688
LOC100506282	0.5845	4.4259	4.4539	0.0012329	0.0099117	-1.1012
LOC100506302	1.3152	6.359	9.4779	2.63e-06	0.000229	5.2476
LOC100506459	1.6065	5.9177	10.03	1.57e-06	0.00017827	5.7679
LOC100506563	-2.3936	5.1166	-4.0701	0.0022578	0.014887	-1.7256
LOC100507006	0.86301	6.6457	3.6505	0.0044718	0.023612	-2.4267
LOC100507336	-0.57319	4.0879	-3.9381	0.0027927	0.017139	-1.9443
LOC100507535	1.2888	8.7233	4.9084	0.00061853	0.0062942	-0.38651
LOC100507616	1.5363	4.5267	9.2312	3.33e-06	0.00026277	5.006
LOC100996263	-0.58	4.0296	-3.4137	0.006633	0.030924	-2.8285
LOC100996412	3.7314	7.7916	11.112	6.09e-07	0.00010503	6.7109
LOC100996457	-2.4747	5.4956	-7.5344	2e-05	0.00076049	3.1712
LOC100996579	-0.58921	6.7834	-3.3376	0.0075386	0.033705	-2.9584
LOC100996583	-1.2584	7.014	-8.1352	1.03e-05	0.00050784	3.8575
LOC101060264	-1.0628	4.0838	-3.7523	0.0037807	0.021107	-2.255
LOC101060424	1.4713	5.6849	8.1804	9.79e-06	0.00049071	3.9074
LOC101060510	0.7698	4.8317	4.1408	0.0020166	0.013808	-1.6092
LOC101060609	0.64938	3.9832	3.3382	0.0075306	0.033678	-2.9573
LOC101060691	1.519	6.5246	7.4424	2.23e-05	0.00082379	3.0622
LOC101559451	0.52455	4.0903	3.1697	0.010014	0.040953	-3.2455
LOC101926918	0.70421	6.5245	5.7275	0.00019223	0.0030198	0.82743
LOC101926942	-0.57952	3.6132	-3.0185	0.012952	0.048625	-3.5041
LOC101926943	0.85583	4.0091	3.7976	0.0035105	0.020067	-2.1791
LOC101926967	0.98288	4.2953	6.0313	0.00012762	0.0023478	1.2531
LOC101926987	0.71003	5.3566	3.8165	0.0034037	0.019638	-2.1474
LOC101927027	1.2256	6.1482	6.8596	4.44e-05	0.0012302	2.3473
LOC101927098	-0.69172	3.9425	-3.4669	0.0060676	0.029209	-2.7379
LOC101927166	0.53165	4.9062	3.6948	0.0041558	0.022527	-2.3518
LOC101927204	0.91799	5.3972	3.3395	0.0075151	0.033638	-2.9552
LOC101927257	-0.54127	4.4702	-3.0773	0.011718	0.045584	-3.4036
LOC101927287	-0.60381	4.9462	-4.0096	0.0024884	0.015946	-1.8257
LOC101927365	1.315	5.1344	6.6995	5.41e-05	0.001388	2.1432
LOC101927411	-0.69662	3.946	-4.0444	0.002353	0.015354	-1.7681
LOC101927451	1.8313	5.638	8.9598	4.36e-06	0.00031249	4.7332
LOC101927609	-0.55127	5.299	-3.0515	0.012244	0.046795	-3.4477
LOC101927620	0.71303	5.1356	3.7377	0.003873	0.021431	-2.2797
LOC101927752	-0.77632	6.4546	-3.9635	0.0026804	0.016699	-1.9021
LOC101927761	-0.56779	3.9108	-3.3157	0.0078227	0.034653	-2.9959
LOC101927886	-0.6622	5.7938	-3.7888	0.0035612	0.020293	-2.1937
LOC101927974	-0.6161	6.1645	-4.6087	0.00097156	0.0084708	-0.85463
LOC101928045	-0.58677	3.3463	-3.1022	0.011231	0.044263	-3.361
LOC101928054	-1.021	6.643	-3.6497	0.0044772	0.023616	-2.428
LOC101928100	-2.9335	6.2317	-11.439	4.65e-07	8.9e-05	6.9774
LOC101928231	-0.60421	3.5859	-3.4276	0.0064811	0.030515	-2.805
LOC101928409	-1.1682	5.1882	-4.6684	0.00088714	0.0080149	-0.76047
LOC101928429	1.4226	8.4703	4.274	0.001633	0.012034	-1.3916
LOC101928433	0.93505	5.4673	4.1029	0.0021426	0.0144	-1.6717
LOC101928545	0.98662	5.0122	4.6467	0.00091686	0.0081751	-0.7946
LOC101928730	-0.63903	3.5908	-4.2164	0.0017885	0.01277	-1.4855
LOC101928917	-0.5683	3.9014	-3.06	0.012067	0.046457	-3.4331
LOC101928954	0.76347	5.4869	3.6778	0.0042743	0.022893	-2.3806
LOC101928963	0.72546	5.4012	4.1513	0.0019832	0.013637	-1.592
LOC101928973	-0.5206	4.9754	-4.411	0.0013179	0.010367	-1.1701
LOC101929007	-0.75019	4.3977	-4.5665	0.0010365	0.0087767	-0.92158
LOC101929177	-0.57344	7.6954	-3.4652	0.0060852	0.029248	-2.7409
LOC101929464	-0.5404	4.9298	-3.9505	0.0027373	0.016916	-1.9237
LOC101929465	-0.67556	4.0184	-3.4376	0.0063732	0.030185	-2.7879
LOC101929668	0.93961	6.5116	3.635	0.0045877	0.024017	-2.4529
LOC101929745	0.53903	3.7908	3.3494	0.0073901	0.033335	-2.9382
LOC101929787	1.0346	6.2066	3.0012	0.013341	0.04965	-3.5338
LOC101929897	-0.62997	5.46	-3.1877	0.0097119	0.040076	-3.2146
LOC101930097	0.64971	5.3413	4.2023	0.0018291	0.012947	-1.5086
LOC101930415	1.7933	7.3294	5.0991	0.00046715	0.0052817	-0.09516
LOC101930657	1.0555	3.6875	4.3947	0.0013518	0.010559	-1.1964
LOC102606465	1.226	6.9739	5.9317	0.00014578	0.0025517	1.1149
LOC102723779	0.91161	5.5909	3.0697	0.011869	0.045912	-3.4165
LOC102723845	-0.80637	5.4893	-3.2462	0.0087962	0.037308	-3.1146
LOC102723864	-1.3673	5.8988	-9.7717	1.99e-06	0.00020682	5.5278
LOC102723932	-0.63913	4.5478	-4.1597	0.001957	0.013538	-1.5783
LOC102724021	-0.6636	5.0504	-3.5658	0.0051454	0.025989	-2.57
LOC102724094	-0.61509	6.2207	-3.2028	0.0094678	0.039296	-3.1889
LOC102724165	-0.64127	5.6624	-3.2479	0.0087708	0.037271	-3.1116
LOC102724356	2.9839	6.6376	10.466	1.06e-06	0.00013803	6.159
LOC145474	3.7323	5.9374	21.333	1.17e-09	9.19e-06	12.411
LOC151484	-0.6405	4.8241	-4.6816	0.00086949	0.0079193	-0.73965
LOC151657	0.74173	5.7632	4.8033	0.00072363	0.0070533	-0.54929
LOC153684	1.4365	6.2981	5.6137	0.00022483	0.0033315	0.66468
LOC157562	0.72251	5.438	4.5145	0.0011226	0.0092773	-1.0043
LOC158960	-0.64847	7.9057	-3.6321	0.0046097	0.024065	-2.4578
LOC202025	0.78052	6.423	3.9969	0.0025396	0.016162	-1.8466
LOC202181	1.2104	6.3942	7.5173	2.04e-05	0.00076726	3.151
LOC221272	1.5869	4.4458	8.6803	5.79e-06	0.00036579	4.4446
LOC283357	1.0923	6.7849	7.008	3.71e-05	0.001112	2.5335
LOC284513	1.7257	5.9316	6.3587	8.32e-05	0.0017783	1.6969
LOC285147	0.88646	4.1125	3.6956	0.0041503	0.022516	-2.3505
LOC285768	-0.59184	3.7782	-3.7368	0.0038786	0.021449	-2.2812
LOC285857	-0.54909	3.1651	-3.9985	0.0025334	0.016128	-1.8441
LOC286272	2.1441	5.1909	5.9777	0.00013706	0.0024528	1.1789
LOC286437	0.60797	6.3649	3.5148	0.0056017	0.027632	-2.6566
LOC339539	-0.53637	4.5999	-3.1521	0.010317	0.041784	-3.2755
LOC340085	0.55033	6.3358	3.3002	0.0080287	0.035263	-3.0222
LOC374443	-0.76593	6.0967	-3.7788	0.0036202	0.020547	-2.2106
LOC388692	0.97878	4.6901	6.5632	6.42e-05	0.0015055	1.9666
LOC389765	0.97387	6.3774	7.0374	3.58e-05	0.0010838	2.57
LOC389831	1.7753	4.3224	4.0415	0.0023638	0.015398	-1.7728
LOC389834	1.6181	5.063	8.7688	5.29e-06	0.00035163	4.5369
LOC399491	1.3348	9.4071	9.9749	1.65e-06	0.00018618	5.717
LOC399884	-0.52466	4.2031	-3.2706	0.0084403	0.036331	-3.0728
LOC399900	-0.64481	3.9156	-5.2154	0.00039468	0.0047639	0.07993
LOC400043	-0.85461	5.0413	-4.9263	0.00060231	0.0061662	-0.35895
LOC400958	1.0088	5.2468	3.5782	0.005041	0.025659	-2.5491
LOC401463	-0.76435	3.7848	-3.9125	0.0029111	0.01762	-1.9869
LOC441528	0.66096	6.2466	4.2916	0.0015885	0.011764	-1.363
LOC494150	1.2908	5.2132	6.5052	6.91e-05	0.0015637	1.8907
LOC642236	0.71038	5.0484	5.5906	0.00023217	0.0034078	0.63128
LOC644656	1.3755	6.4906	7.8928	1.34e-05	0.00060029	3.5857
LOC644794	0.54788	5.159	3.9789	0.0026147	0.016432	-1.8766
LOC645513	0.9971	4.3152	6.7173	5.29e-05	0.0013669	2.166
LOC646626	0.59004	4.2491	3.0707	0.01185	0.045894	-3.4149
LOC646778	-1.1519	4.244	-6.9417	4.02e-05	0.001163	2.4506
LOC647070	0.89114	6.1044	5.1785	0.00041628	0.0049192	0.024577
LOC653160	-0.84385	5.8164	-5.9652	0.00013937	0.0024826	1.1616
LOC727820	2.2458	6.255	16.902	1.13e-08	1.77e-05	10.483
LOC728392	1.0957	6.3469	4.0571	0.0023054	0.015133	-1.7471
LOC730098	-0.63277	5.5554	-3.1478	0.010394	0.042005	-3.2829
LOC730202	0.5964	4.1954	3.2627	0.0085541	0.036638	-3.0863
LOC81691	-0.64568	6.6531	-4.3343	0.0014856	0.011234	-1.2939
LOC91548	0.60094	8.0074	3.3421	0.0074816	0.033555	-2.9507
LOH12CR1	0.53323	5.8567	3.0072	0.013204	0.049266	-3.5234
LONRF1	0.88787	6.1567	6.4448	7.46e-05	0.0016512	1.8112
LOR	-0.74839	4.617	-3.4212	0.0065503	0.030676	-2.8158
LPAR1	-0.95867	4.4086	-3.6922	0.004174	0.022565	-2.3563
LPAR2	-0.6196	6.2764	-4.0706	0.0022562	0.014883	-1.7249
LPAR6	1.1201	5.8102	5.6264	0.00022094	0.0033021	0.68281
LPCAT1	-1.0739	10.484	-4.7199	0.0008205	0.007637	-0.67955
LPCAT3	-0.68831	6.5873	-5.3269	0.00033643	0.0042749	0.24583
LPCAT4	0.57947	5.76	4.7191	0.00082147	0.007637	-0.68077
LPGAT1	-0.73293	8.4889	-3.0336	0.012624	0.047766	-3.4784
LPPR3	-0.62627	5.3568	-3.784	0.0035894	0.020409	-2.2018
LRCH3	0.94574	6.3362	6.116	0.00011411	0.0021972	1.3693
LRFN1	-0.52965	4.072	-4.1523	0.0019803	0.013635	-1.5905
LRIG3	-0.87091	3.3846	-4.3962	0.0013486	0.010545	-1.1939
LRP12	-2.6122	4.7106	-9.2687	3.21e-06	0.00025867	5.0431
LRP2BP	0.8669	4.5525	4.1242	0.0020709	0.014038	-1.6366
LRP8	0.7341	7.7222	4.6969	0.00084948	0.0077913	-0.71552
LRPPRC	0.532	9.0452	3.9154	0.0028977	0.017612	-1.9822
LRRC1	0.90378	5.2644	3.0789	0.011685	0.045503	-3.4008
LRRC23	-0.97888	5.5017	-3.4225	0.006536	0.030654	-2.8135
LRRC3	-0.59091	4.2753	-4.321	0.0015169	0.011423	-1.3154
LRRC32	-0.95502	5.4181	-3.0336	0.012624	0.047766	-3.4784
LRRC34	1.2033	3.7897	3.6673	0.0043487	0.023217	-2.3982
LRRC37A2	1.259	6.1881	6.6595	5.69e-05	0.0014196	2.0916
LRRC37A3	0.73426	5.0292	4.5772	0.0010196	0.0087019	-0.90459
LRRC37A4P	0.68558	6.2921	4.2054	0.0018201	0.012913	-1.5035
LRRC42	-0.5242	8.9936	-3.2903	0.0081645	0.035661	-3.0392
LRRC46	-0.56586	4.3576	-3.463	0.0061082	0.029293	-2.7447
LRRC47	-0.54889	10.507	-4.1768	0.0019046	0.013284	-1.5503
LRRC4C	-0.56315	3.4107	-3.422	0.0065417	0.030663	-2.8144
LRRC69	2.5577	6.519	13.505	9.73e-08	4.36e-05	8.4943
LRRC8A	-0.6167	7.6665	-4.4908	0.0011645	0.0095471	-1.0422
LRRCC1	0.88478	5.2342	3.4076	0.0067018	0.031162	-2.839
LRRFIP1	1.1178	8.0407	8.6541	5.95e-06	0.00036888	4.4171
LRRK1	0.79917	6.4029	3.8159	0.0034068	0.019641	-2.1483
LRRK2	2.8398	7.6238	3.2981	0.0080582	0.035323	-3.0259
LRSAM1	-1.2768	5.2727	-7.5452	1.98e-05	0.0007571	3.1839
LSM14B	-0.51373	5.8523	-3.7495	0.0037982	0.021156	-2.2597
LSP1	-0.94631	10.035	-6.5644	6.41e-05	0.0015055	1.9681
LSR	-1.0872	7.6834	-3.1395	0.010542	0.042418	-3.2972
LSS	-0.9622	7.0269	-4.6676	0.00088817	0.0080162	-0.76167
LTA	-2.2374	9.7718	-6.4201	7.69e-05	0.0016816	1.7785
LTBP3	-0.59877	6.0963	-3.853	0.0032069	0.01887	-2.0863
LTBP4	-0.60994	5.6339	-3.5921	0.0049255	0.025222	-2.5254
LUC7L3	1.0207	8.4864	8.3222	8.41e-06	0.00044496	4.0625
LY6G5C	-0.60538	4.399	-3.3649	0.0072003	0.032723	-2.9118
LYN	-0.51029	10.864	-3.2832	0.0082634	0.035922	-3.0514
LYPD5	-0.57824	4.604	-2.9998	0.013372	0.049729	-3.5361
LYPLA2	-0.53604	7.8798	-4.4333	0.001273	0.010143	-1.1343
LYRM4	-0.60784	8.0565	-3.0741	0.011782	0.045744	-3.4091
LZTS3	-1.2464	5.0214	-5.5048	0.00026166	0.0036631	0.50698
MAB21L3	-1.7391	4.6433	-3.5448	0.0053283	0.026572	-2.6056
MACF1	0.92741	7.0761	4.9697	0.00056487	0.0059334	-0.29235
MAD1L1	-2.0877	7.9109	-7.6305	1.8e-05	0.00072053	3.2838
MAD2L1BP	-0.53095	8.8624	-4.0187	0.002452	0.015798	-1.8105
MAF1	-0.59394	7.8628	-4.4642	0.0012135	0.0098141	-1.0848
MAFF	-0.81486	7.5004	-4.0946	0.0021709	0.01454	-1.6852
MAFG	-0.8055	7.6366	-5.3836	0.00031038	0.0040861	0.32955
MAFK	-0.84104	5.977	-4.4266	0.0012862	0.010211	-1.145
MAGED2	-0.51231	7.2081	-4.0614	0.0022896	0.015061	-1.74
MAK16	-0.65941	9.4984	-4.6638	0.00089335	0.0080433	-0.7677
MAL	-3.2768	6.4402	-7.6102	1.84e-05	0.00072982	3.2601
MALAT1	2.4889	9.3931	12.273	2.4e-07	6.5e-05	7.6234
MAP1LC3A	-0.52907	6.124	-3.8261	0.0033506	0.019445	-2.1313
MAP1LC3B	-0.63021	10.016	-4.1889	0.0018684	0.013137	-1.5305
MAP1S	-0.74963	6.9919	-3.8556	0.0031932	0.018825	-2.0819
MAP2K2	-0.89233	7.4799	-5.6757	0.0002064	0.003157	0.75353
MAP2K5	0.53024	5.1972	4.281	0.0016153	0.011935	-1.3804
MAP3K1	0.98721	7.0739	3.1943	0.009604	0.039763	-3.2033
MAP3K11	-0.66516	6.2592	-5.6316	0.00021933	0.0032906	0.6904
MAP3K14	-1.0408	7.5761	-5.5015	0.00026287	0.0036734	0.50219
MAP3K5	0.60039	10.271	4.6474	0.00091588	0.008171	-0.79349
MAP3K8	0.61711	7.9458	3.5748	0.0050693	0.025753	-2.5548
MAP7D1	-1.3281	8.1816	-9.7325	2.06e-06	0.00020921	5.4909
MAP7D2	-2.0975	5.044	-3.5296	0.0054652	0.027132	-2.6315
MAPK11	-0.50475	6.0476	-3.2995	0.0080381	0.035285	-3.0234
MAPK13	-1.3343	5.5069	-5.4637	0.00027718	0.0038011	0.44714
MAPK8	-0.63443	6.9242	-4.8217	0.00070392	0.0069284	-0.52066
MAPKAP1	-0.87075	8.4382	-7.3218	2.56e-05	0.00089671	2.9178
MAPRE1	-0.57597	10.517	-4.9964	0.00054309	0.005786	-0.25153
MARK4	-0.55606	7.8252	-4.3757	0.0013924	0.010754	-1.227
MARS2	-0.94259	8.321	-6.3596	8.31e-05	0.0017783	1.698
MARVELD2	-1.74	5.3209	-10.739	8.36e-07	0.00012492	6.3968
MAS1	-0.58399	3.9053	-3.5266	0.005492	0.027214	-2.6364
MASTL	0.66326	8.0273	4.3662	0.0014132	0.010866	-1.2423
MATN4	-0.65258	5.1815	-3.133	0.010659	0.042766	-3.3083
MBD1	-0.81394	7.0537	-4.5321	0.0010927	0.0090875	-0.97628
MBD4	1.0141	9.2895	7.3814	2.39e-05	0.00086169	2.9894
MBNL1	0.99396	8.2026	7.663	1.73e-05	0.00070168	3.3217
MBNL2	0.98882	5.7728	5.0629	0.00049256	0.0054782	-0.15015
MBNL3	1.28	6.6119	4.7484	0.00078592	0.0074297	-0.63491
MBOAT2	-1.3399	5.8194	-3.5054	0.0056902	0.027923	-2.6726
MBTD1	0.83648	6.1519	6.6342	5.87e-05	0.0014394	2.0589
MCAM	-0.73549	4.7459	-3.2938	0.0081162	0.035498	-3.0332
MCAT	-0.62485	7.9604	-3.0343	0.012609	0.047762	-3.4772
MCEE	0.56902	8.3114	3.5403	0.0053683	0.026727	-2.6132
MCM2	-2.0289	9.5431	-12.175	2.59e-07	6.68e-05	7.5499
MCM3AP-AS1	0.59734	4.4914	4.6305	0.00093978	0.0083087	-0.82019
MCM5	-0.79522	9.1155	-4.6069	0.00097429	0.0084804	-0.85754
MCM7	-0.69441	9.9149	-3.8128	0.0034241	0.019719	-2.1535
MCRS1	-1.2441	8.004	-9.5952	2.35e-06	0.00022092	5.3604
MCTP2	1.9554	5.8549	7.9036	1.32e-05	0.0005949	3.5979
MCTS1	0.55027	6.7396	3.7293	0.0039264	0.021657	-2.2937
MDFIC	-0.94327	9.1348	-3.5643	0.0051581	0.026028	-2.5725
MDK	-0.72629	6.1874	-4.7927	0.00073524	0.0071267	-0.56581
MDM4	0.97783	7.4157	5.5447	0.00024746	0.0035562	0.56498
MDN1	0.69595	5.4438	6.6234	5.95e-05	0.0014526	2.0448
ME1	-1.2878	5.5166	-3.6309	0.0046186	0.024082	-2.4597
MECR	-0.7932	7.4437	-5.7718	0.00018095	0.0028964	0.8903
MED10	-0.81923	9.0716	-6.6699	5.62e-05	0.0014124	2.105
MED15	-0.93526	7.7969	-4.3397	0.0014732	0.01119	-1.2852
MED16	-0.67353	7.1161	-5.5099	0.00025981	0.0036403	0.51438
MED19	-0.69145	8.1069	-5.2627	0.00036877	0.0045137	0.15047
MED22	-0.72945	7.2136	-4.8296	0.00069564	0.0068745	-0.50839
MED29	-0.50267	7.9489	-3.7177	0.0040025	0.021962	-2.3134
MED9	-0.71665	6.6441	-4.4561	0.0012287	0.009895	-1.0977
MEFV	-0.75111	4.3668	-3.5395	0.005376	0.026753	-2.6147
MEPCE	-0.99972	8.665	-6.7932	4.82e-05	0.0012947	2.2631
MERTK	-0.77254	3.9262	-3.0098	0.013148	0.049125	-3.5192
MESDC1	-0.77808	7.7361	-5.5191	0.00025648	0.0036209	0.52778
METRNL	-1.3015	5.0352	-3.3106	0.0078899	0.034858	-3.0045
METTL1	-0.76329	7.1114	-5.0083	0.00053363	0.005724	-0.23328
METTL13	-0.52782	8.0436	-3.7033	0.0040981	0.022315	-2.3375
METTL23	0.50131	10.177	3.8311	0.0033233	0.019352	-2.1229
METTL3	1.5146	8.0371	9.4025	2.82e-06	0.00023951	5.1744
MFAP2	-0.79769	5.7656	-3.1259	0.010787	0.043059	-3.3204
MFN2	-0.88305	6.8303	-7.367	2.43e-05	0.00087215	2.9722
MFSD10	-0.93286	8.065	-5.5035	0.00026212	0.0036662	0.50517
MFSD2A	-1.1653	5.9633	-5.8333	0.00016644	0.0027845	0.97719
MFSD5	-1.0866	8.0707	-8.1218	1.04e-05	0.00051125	3.8426
MFSD6L	-0.51993	4.8364	-3.5639	0.0051621	0.026039	-2.5733
MFSD8	0.73746	6.4999	4.7736	0.0007566	0.0072583	-0.5955
MGAT1	-0.72391	8.4373	-4.5216	0.0011104	0.0092055	-0.99293
MGAT2	-0.66597	9.1099	-4.5492	0.0010643	0.0089366	-0.94905
MGAT4B	-0.52281	8.2617	-3.5546	0.0052421	0.026324	-2.589
MGC12488	2.2602	4.4518	10.355	1.17e-06	0.00014771	6.0611
MGEA5	1.439	7.8538	9.4386	2.73e-06	0.00023388	5.2095
MGLL	-1.8224	9.362	-6.6098	6.05e-05	0.0014641	2.0272
MGME1	0.57148	9.0549	3.0615	0.012037	0.046377	-3.4306
MIA	-1.053	5.7335	-4.2752	0.00163	0.012021	-1.3897
MIB1	1.0131	8.4642	4.6782	0.00087405	0.0079396	-0.74506
MICAL3	-0.62478	4.9362	-3.0659	0.011947	0.046146	-3.4231
MIIP	-0.54361	7.3251	-3.1267	0.010774	0.043042	-3.3191
MINOS1P1	2.4269	5.747	11.178	5.76e-07	0.00010131	6.7654
MIR142	1.8698	7.5893	10.537	9.96e-07	0.000134	6.2217
MIR181A2HG	2.9533	6.058	7.1021	3.32e-05	0.0010328	2.6501
MIR210HG	1.8337	6.3111	6.4862	7.07e-05	0.0015927	1.8657
MIR34A	0.92784	7.1337	3.9596	0.0026975	0.016763	-1.9087
MIR3916	1.5679	5.739	8.3474	8.19e-06	0.00043795	4.0899
MIRLET7D	1.5508	6.7408	7.7872	1.51e-05	0.00064366	3.4652
MIS18BP1	0.66311	6.4314	4.2463	0.001706	0.01236	-1.4367
MKI67	0.68446	8.5801	3.5713	0.0050988	0.025828	-2.5607
MKLN1	0.72706	6.7512	5.4713	0.00027424	0.0037685	0.4582
MKNK1	0.8643	6.0335	5.9767	0.00013725	0.0024531	1.1775
MLF1	-1.8856	4.7365	-4.8471	0.00067771	0.0067312	-0.48131
MLF2	-0.69354	8.8509	-5.8792	0.00015644	0.0026685	1.0416
MLLT3	1.2291	7.0727	4.434	0.0012716	0.010143	-1.1331
MLST8	-0.69059	7.5507	-4.6133	0.00096481	0.0084465	-0.8474
MMP17	-0.56457	5.8083	-3.7663	0.0036951	0.020836	-2.2315
MMP7	-1.9204	7.8763	-3.0051	0.013252	0.049396	-3.527
MND1	1.0224	8.4766	4.4033	0.0013338	0.010461	-1.1825
MNDA	-0.99586	9.6329	-2.9973	0.013429	0.049845	-3.5404
MOB2	-0.98254	7.1356	-5.9443	0.00014334	0.0025274	1.1324
MOB3A	-0.7961	9.0995	-4.9842	0.00055293	0.0058524	-0.27017
MOCS3	-1.1619	6.6977	-8.7289	5.51e-06	0.00036104	4.4954
MOGAT2	-0.52159	4.7759	-4.4328	0.0012739	0.010143	-1.135
MOGS	-0.81	7.9906	-6.2369	9.74e-05	0.0019804	1.5335
MON1A	-1.1022	6.0665	-6.0755	0.00012037	0.002276	1.3138
MON2	0.68705	5.8672	4.8971	0.00062904	0.0063579	-0.40399
MORF4L2	1.1043	7.405	8.7008	5.67e-06	0.00036559	4.466
MORN2	-1.2705	6.8849	-6.5251	6.73e-05	0.0015421	1.9168
MORN4	-0.6285	5.2572	-3.6875	0.0042062	0.022653	-2.3641
MPHOSPH9	0.91766	7.4741	7.104	3.31e-05	0.0010326	2.6524
MPND	-0.70195	7.1235	-5.3884	0.00030827	0.004071	0.33665
MPP6	-0.54935	6.5764	-3.0313	0.012672	0.047896	-3.4822
MPV17L	0.78341	6.035	6.21	0.00010089	0.0020143	1.4972
MPV17L2	-0.72074	6.5126	-5.4627	0.00027758	0.0038011	0.44562
MREG	-1.4463	9.1239	-7.3119	2.59e-05	0.00089805	2.9059
MRPL14	-0.59261	10.42	-4.9589	0.00057397	0.0060089	-0.30894
MRPL28	-0.6789	8.8784	-4.6651	0.00089149	0.0080338	-0.76554
MRPL38	-0.56276	6.5568	-4.0135	0.0024728	0.015865	-1.8192
MRPL39	0.78345	7.6818	5.1715	0.00042052	0.0049507	0.014044
MRPL4	-1.1384	8.6416	-7.9493	1.26e-05	0.00057323	3.6496
MRPL43	-0.50078	8.1726	-3.0814	0.011636	0.045369	-3.3966
MRPL49	-0.71835	10.147	-5.0568	0.00049697	0.0054961	-0.1594
MRPS11	0.52651	7.4864	4.4554	0.0012302	0.009895	-1.0989
MRPS12	-0.7979	7.0893	-5.8101	0.00017175	0.0028285	0.94453
MRPS2	-0.9275	9.3336	-5.2707	0.00036454	0.004483	0.16246
MRPS31	0.50715	8.3547	3.8234	0.0033656	0.019482	-2.1358
MRPS7	-0.59321	9.819	-3.8398	0.0032766	0.019151	-2.1084
MS4A14	0.50923	4.9648	3.0525	0.012224	0.046787	-3.4461
MSANTD2	1.4994	7.5134	6.8309	4.6e-05	0.0012542	2.311
MSC	-2.708	8.5123	-10.3	1.23e-06	0.00014982	6.0121
MSH3	0.54842	7.3777	3.4229	0.0065317	0.030643	-2.8129
MSI2	0.52621	7.5534	3.8827	0.0030552	0.018259	-2.0366
MSL2	0.54784	9.2515	3.5849	0.004985	0.025416	-2.5377
MSMO1	-0.79746	10.698	-4.9359	0.00059378	0.0061384	-0.34413
MSS51	1.2124	4.9377	9.3381	3e-06	0.00025082	5.1114
MT1E	-1.448	8.2913	-4.4493	0.0012417	0.0099572	-1.1085
MT1F	-1.609	7.7527	-6.4475	7.43e-05	0.0016492	1.8147
MT1G	-0.83111	6.3758	-5.3349	0.00033259	0.0042467	0.25775
MT1H	-1.5722	9.622	-5.4358	0.00028829	0.00387	0.40629
MT1HL1	-1.4255	9.6252	-6.3821	8.08e-05	0.0017436	1.728
MT1M	-0.75937	3.4539	-3.1886	0.0096971	0.040026	-3.213
MT1X	-1.3744	9.5164	-5.3691	0.0003168	0.0041327	0.30828
MT2A	-1.1003	10.769	-5.5398	0.00024915	0.003574	0.5579
MT4	-0.67142	5.2428	-3.803	0.0034798	0.019937	-2.17
MTDH	0.80239	10.363	4.9733	0.00056185	0.0059187	-0.28677
MTM1	0.71913	5.692	3.9845	0.002591	0.016323	-1.8672
MTMR11	-0.67944	4.2219	-3.318	0.0077914	0.034559	-2.9918
MTMR4	-0.53337	10.014	-3.2723	0.0084168	0.036317	-3.07
MTMR9	0.56001	7.3619	4.4176	0.0013045	0.010318	-1.1595
MTPAP	-0.52856	8.3163	-3.5015	0.0057269	0.028006	-2.6791
MTR	0.91334	8.1511	5.4238	0.00029322	0.0039162	0.38865
MUL1	-0.75701	7.7401	-4.4818	0.0011808	0.0096359	-1.0565
MUM1	0.76327	6.8308	3.6676	0.0043469	0.023217	-2.3978
MVD	-1.6974	6.762	-11.61	4.05e-07	8.04e-05	7.1137
MVK	-0.84478	6.6943	-7.0462	3.55e-05	0.0010786	2.581
MVP	-1.179	8.2967	-7.281	2.69e-05	0.00091569	2.8686
MX1	-0.62294	12.375	-3.9273	0.0028419	0.017353	-1.9622
MYBBP1A	-1.0879	7.2187	-9.052	3.98e-06	0.0002917	4.8267
MYBL1	1.6082	5.6244	6.6611	5.68e-05	0.0014196	2.0936
MYBPC2	-1.0307	4.8743	-6.0123	0.00013089	0.0023856	1.2268
MYBPC3	-0.56376	6.159	-3.3024	0.0079999	0.035191	-3.0185
MYCBP2	1.3633	10.301	7.8724	1.37e-05	0.00060774	3.5625
MYCL	-1.349	5.1416	-5.724	0.00019316	0.0030252	0.82245
MYEF2	0.55558	5.952	3.6177	0.004721	0.024491	-2.4821
MYL12A	0.66016	7.3327	4.6315	0.00093832	0.0083012	-0.81857
MYL3	-0.50376	5.2477	-3.1001	0.011271	0.044353	-3.3646
MYL5	-1.0628	6.2622	-4.2029	0.0018274	0.012946	-1.5076
MYO19	0.62968	7.2296	4.6128	0.00096546	0.0084465	-0.8481
MYO1G	0.88602	9.8745	4.9713	0.00056352	0.0059244	-0.28986
MYO5A	-0.67468	6.1442	-4.1295	0.0020534	0.013978	-1.6279
MYO9A	0.9517	6.8806	4.2469	0.0017045	0.012358	-1.4358
MYOF	-0.92551	3.7679	-4.5131	0.0011251	0.0092905	-1.0065
MYSM1	0.58597	5.8394	4.6199	0.00095511	0.0083875	-0.83694
MZB1	0.73987	10.347	3.1421	0.010494	0.04228	-3.2926
MZT2B	1.954	7.8598	12.507	2.01e-07	6.03e-05	7.7961
N4BP2L2	1.4761	7.1431	8.6488	5.98e-06	0.00036943	4.4115
N4BP2L2-IT2	0.56906	4.627	3.3442	0.0074551	0.033522	-2.9471
NAA16	0.74712	7.3787	6.5498	6.53e-05	0.0015171	1.949
NAA25	1.1503	7.354	8.95	4.4e-06	0.00031413	4.7233
NAA60	-0.7087	8.6327	-5.0884	0.00047455	0.0053165	-0.11148
NAB2	-1.0316	6.4006	-5.8393	0.0001651	0.002774	0.98555
NACA	0.65534	11.717	5.531	0.00025225	0.0035954	0.54507
NADK	-0.58998	7.5952	-4.4102	0.0013195	0.010369	-1.1714
NADK2	0.97077	5.6848	6.1281	0.00011231	0.0021732	1.3859
NAGPA	-0.88805	7.0504	-6.0173	0.00013003	0.0023759	1.2337
NANOS1	-0.73301	4.9916	-3.7562	0.0037567	0.021029	-2.2485
NANOS3	-0.59446	5.7755	-4.1615	0.0019515	0.013515	-1.5754
NAPA	-0.74495	8.2771	-5.5844	0.00023417	0.0034293	0.62236
NAPB	0.7198	5.3491	4.9314	0.00059776	0.006148	-0.35107
NAPEPLD	0.92381	5.9223	4.727	0.00081168	0.007591	-0.66834
NASP	1.3702	8.0303	9.5514	2.45e-06	0.00022212	5.3185
NAT14	-0.56712	6.8217	-3.5229	0.0055266	0.027352	-2.6428
NAT9	-0.80512	7.5567	-5.429	0.00029105	0.0038905	0.39639
NAV2-AS2	-0.70328	4.0408	-3.8372	0.0032903	0.019205	-2.1126
NBR2	0.55735	6.158	3.0662	0.01194	0.04613	-3.4225
NCAPG	0.60054	9.6097	3.391	0.006891	0.031724	-2.8672
NCBP2	-0.6728	9.7655	-5.2053	0.0004005	0.004812	0.064731
NCF2	-3.2105	8.6545	-9.8254	1.89e-06	0.00020209	5.5782
NCK2	-0.76868	9.4269	-4.5776	0.001019	0.0087019	-0.90397
NCOA2	1.3274	6.8283	5.297	0.00035108	0.0044	0.20152
NCOA3	0.63221	8.2336	5.1195	0.00045351	0.0051816	-0.064388
NCOA5	-0.92405	7.9639	-6.5529	6.5e-05	0.0015161	1.9531
NCOR1	0.50819	6.8649	4.0875	0.0021959	0.014658	-1.697
[truncated: 1,526 more rows]
