# Supplementary material for: NCAPG Promotes Pulmonary Artery Smooth Muscle Cell Proliferation as a Promising Therapeutic Target of Idiopathic Pulmonary Hypertension: Bioinformatics Analysis and Experiment Verification
Source: Int J Mol Sci. 2022 Oct 4;23(19):11762. doi: 10.3390/ijms231911762 (PMC9570379; doi:10.3390/ijms231911762)
Supplement: Supplementary file 1 [file ijms-23-11762-s001.zip › Table S3.xlsx]

## Sheet: Supplementary Table 4
Table S3 DEGs upregulated simultaneously in both datasets
Symbols
ACRC
ACSL3
ACSL4
ADAM17
ADD3
ADRBK2
AFF4
AIM2
AKAP11
AKAP9
ALMS1
ANKHD1
ANKIB1
ANKRD12
ANKRD17
ANKRD28
ANKRD36
ANKRD36B
ANLN
APC
AQR
ARID2
ASAP1
ASH1L
ASPM
ATAD2
ATF7IP
ATM
ATP8A1
ATR
ATRX
BAZ2B
BBX
BDP1
BIRC6
BRCA2
BRWD1
BRWD3
BTAF1
C1GALT1
C2CD5
CALCOCO2
CAMK2D
CAND1
CAPRIN2
CASC5
CASP4
CBX5
CCDC14
CCDC146
CCDC18
CCNC
CCNL1
CCNT2
CCP110
CENPC
CENPE
CENPF
CENPJ
CEP128
CEP152
CEP192
CEP350
CEP95
CHD2
CHD8
CHD9
CKAP2
CLASP2
CLHC1
CLK4
CLTC-IT1
CMAHP
CNOT6L
CNTRL
CPNE3
CRYBG3
CSNK1A1
CTNNB1
DDX60L
DHX36
DIS3L
DLG1
DLGAP5
DMTF1
DMXL1
DMXL2
DNA2
DNAJB14
DNAJC10
DNAJC7
DOCK10
DOCK11
DOCK8
DOPEY1
DZIP3
EDEM3
EED
EFR3A
EIF3C
EIF3M
ELF2
EPM2AIP1
ERCC5
ERMN
ERV3-1
EXOC1
EZH2
FAM111A
FAM111B
FAM135A
FAM13B
FAM208B
FAM214A
FAM46C
FAM65B
FANCI
FANCM
FAR1
FASTKD2
FBXO11
FKBP14
FMR1
FNBP4
FRYL
GALNT3
GAPT
GDAP2
GEN1
GOLGA4
GRAMD1C
GSPT1
HBS1L
HEATR5B
HECTD1
HERC1
HIBCH
HLTF
HNRNPA1
HNRNPA2B1
HNRNPA3
HNRNPH1
HNRNPU-AS1
HOOK3
HSDL2
IFI16
IQGAP1
IREB2
ITGAV
ITPR2
IVNS1ABP
JAK1
JAK2
JMJD1C
JPX
KDM3A
KDM4C
KIAA1731
KIF14
KIF23
KIZ
KLHL5
KLHL8
KMT2C
KMT2E
KNTC1
L3MBTL3
LACC1
LAMC1
LARP7
LCORL
LINC00597
LOC100131541
LRPPRC
LRRC37A2
LRRC37A4P
LRRCC1
LRRFIP1
LRRK2
LUC7L3
MACF1
MALAT1
MAP3K1
MAP3K5
MASTL
MBD4
MBNL1
MBNL2
MDN1
MIB1
MIS18BP1
MKI67
MKLN1
MLLT3
MND1
MON2
MORF4L2
MPHOSPH9
MS4A14
MTDH
MTM1
MYCBP2
MYEF2
MYO9A
MYSM1
NAA16
NAA25
NASP
NCAPG
NCOA2
NCOA3
NCOR1
NEMF
NFAT5
NKTR
NLN
NNT
NRD1
NSUN6
NUB1
NUCB2
NUDT9P1
NUP153
ODF2L
OFD1
PARP14
PARP4
PARP8
PAXBP1
PBRM1
PCF11
PCM1
PELI1
PHC3
PHKB
PIAS1
PIK3C2A
PIK3C3
PKN2
PLAG1
PNISR
PNN
POLA1
PPWD1
PRKAA1
PRKDC
PRPF38B
PRRC2C
PTAR1
PTCD3
QSER1
RAB11FIP2
RAB5A
RABGAP1L
RALGAPA2
RALGPS2
RAP1GDS1
RAPGEF2
RAPGEF5
RAPGEF6
RASEF
RASGRP3
RB1
RBAK
RBBP6
RBM25
RBM39
RBM41
RBMS1
RC3H2
REV1
REV3L
RFC1
RFX3
RFX7
RICTOR
RLF
RNF19A
RNPC3
RSRC2
RUFY3
SACS
SAMD9L
SAMHD1
SCAF11
SCFD1
SCML1
SDCCAG8
SEC24D
SEC62
SEC63
SETD5
SETX
SF3B1
SLC16A7
SLC20A1
SLC22A3
SLC39A10
SLC4A7
SLTM
SMC2
SMC4
SMC6
SMCHD1
SND1-IT1
SNRNP200
SNRPA1
SNX25
SOS1
SP100
SREK1
SRSF11
SRSF4
STIL
STRBP
STX17
SUPT20H
SUZ12
SYNE2
TACC1
TAF1D
TCF12
TGFBR1
THOC1
THOC2
TMF1
TMX3
TOP2A
TOPBP1
TPP2
TPR
TRIM33
TRIM38
TRIP12
TRPS1
TTC17
TTC37
TUG1
U2SURP
UACA
UBR2
UBR5
UGP2
USP25
USP34
USPL1
UTRN
VPS13A
VPS13C
WDHD1
WDR11
WDR52
XRCC5
YTHDC2
ZBTB1
ZBTB41
ZCCHC11
ZCCHC6
ZDBF2
ZDHHC17
ZFP62
ZFYVE16
ZMYM2
ZNF106
ZNF107
ZNF117
ZNF12
ZNF137P
ZNF141
ZNF160
ZNF224
ZNF257
ZNF266
ZNF277
ZNF292
ZNF302
ZNF431
ZNF439
ZNF451
ZNF493
ZNF518A
ZNF587B
ZNF654
ZNF700
ZNF721
ZNF75A
ZNF782
ZNF791
ZNF83
ZNF84
ZNF92
ZRANB2
ZRANB3
ZSWIM6
