# Supplementary material for: NCAPG Promotes Pulmonary Artery Smooth Muscle Cell Proliferation as a Promising Therapeutic Target of Idiopathic Pulmonary Hypertension: Bioinformatics Analysis and Experiment Verification
Source: Int J Mol Sci. 2022 Oct 4;23(19):11762. doi: 10.3390/ijms231911762 (PMC9570379; doi:10.3390/ijms231911762)
Supplement: Supplementary file 1 [file ijms-23-11762-s001.zip › Table S4.xlsx]

## Sheet: Supplementary Table 5
Table S4 DEGs downregulated simultaneously in both datasets
Symbols
AAMP
ABHD17A
ABHD6
ACD
ADAP1
ADIRF
ADRB1
ADRM1
AIP
ALKBH2
AP1S1
ARL2
ARMC7
ARPC4
ATP6AP1
B3GAT3
BCKDHA
BRI3
BTBD2
C10orf10
C10orf54
C12orf10
C1orf198
C6orf136
CA4
CAMK2N1
CAPG
CCDC3
CCL19
CCL5
CD1C
CD37
CD82
CDC34
CDK2AP2
CDPF1
CHTF8
CNN2
CNPPD1
COMT
CORO1A
CORO1B
COX8A
CPNE2
CRIP1
CRIP2
CTIF
CXCL12
CYB561A3
CYB5R3
CYSTM1
DAG1
DCAKD
DMPK
DNAJB2
DNAL4
DNASE2
DNPEP
DOCK6
DYNLL1
EDN1
EHD3
ELOF1
EMD
EXOSC4
FAAH
FAM127A
FAM174B
FAM189A2
FAM89B
FBXW5
FDX1L
FKBP1B
FLOT2
FLYWCH2
FSCN1
GPR15
GPR157
GPS1
GRAP
GRHPR
GTSF1
H1F0
HDHD3
HIST1H2BM
HLA-E
HRAS
ID1
IGFLR1
IL2RB
IL32
ISLR
JUND
KAT5
KCTD13
KLHDC3
KRT7
LGALS1
LRRC32
LSP1
LTBP3
LTBP4
MAF1
MAL
MDK
MED22
MFAP2
MFSD10
MFSD5
MPV17L2
MRPL14
MRPL43
MRPL49
MRPS2
NAT14
NDST2
NDUFAF3
NDUFS7
NINJ2
NIPSNAP1
NKG7
NOTCH4
NPDC1
NR1H2
NR2C2AP
NR2F2
NRN1
NRSN2
OLFML2A
ORAI1
PDGFA
PEF1
PEMT
PEX10
PHPT1
PKIG
PKN1
PLA2G4C
PLAU
PLLP
POLD4
POLDIP3
POLR2E
POLR2I
PPP1CA
PRKCDBP
PRUNE
RAB11B
RAB1B
RAC2
RHBDD2
RHOB
RHOF
RHOG
RNF26
RNH1
S100A4
SCAMP3
SCARB1
SELPLG
SEPW1
SGK223
SLC10A3
SLC15A3
SLC19A1
SLC25A1
SLC25A11
SLC29A1
SLC35C2
SLC39A13
SLC5A1
SMAD7
SMARCD2
SMPD1
SNRPB
SNX12
ST3GAL2
ST6GALNAC6
STARD10
STARD3
SUPT4H1
SYNPO
TBC1D13
TBCB
TCEA2
TEX261
THAP7
THEM6
TIE1
TIMM22
TM7SF2
TMEM173
TMEM185A
TMEM222
TMEM37
TMEM53
TMEM99
TNFRSF14
TNS3
TPRA1
TRAPPC1
TRIP6
TSPAN33
TWF2
UBL4A
UBL7
UCK1
VIPR1
VPS28
VPS51
VPS72
WNT11
XCL1
YIF1A
YIPF3
ZER1
ZFPL1
ZMAT5
