# Supplementary material for: NCAPG Promotes Pulmonary Artery Smooth Muscle Cell Proliferation as a Promising Therapeutic Target of Idiopathic Pulmonary Hypertension: Bioinformatics Analysis and Experiment Verification
Source: Int J Mol Sci. 2022 Oct 4;23(19):11762. doi: 10.3390/ijms231911762 (PMC9570379; doi:10.3390/ijms231911762)
Supplement: Supplementary file 1 [file ijms-23-11762-s001.zip › Table S5.xlsx]

## Sheet: Sheet1
Table S5 GO and KEGG enrichment terms
Term	Description	Gene Count	P.adjust
GO:0043547	positive regulation of GTPase activity	26	0.000187522
GO:0031297	replication fork processing	10	0.000187522
GO:0006397	mRNA processing	37	0.000187522
GO:0008380	RNA splicing	34	0.000187522
GO:0033044	regulation of chromosome organization	22	0.000187522
GO:2001252	positive regulation of chromosome organization	14	0.000187522
GO:0043087	regulation of GTPase activity	30	0.000189183
GO:0006260	DNA replication	25	0.000346385
GO:0140694	non-membrane-bounded organelle assembly	30	0.000346385
GO:0006261	DNA-templated DNA replication	18	0.000376764
GO:0045005	DNA-templated DNA replication maintenance of fidelity	10	0.000451331
GO:0010638	positive regulation of organelle organization	34	0.000835342
GO:0051383	kinetochore organization	7	0.000902529
GO:0016570	histone modification	34	0.000979277
GO:0032392	DNA geometric change	13	0.00114321
GO:0032970	regulation of actin filament-based process	29	0.00120437
GO:0000723	telomere maintenance	15	0.00170356
GO:0000280	nuclear division	31	0.00170356
GO:1904358	positive regulation of telomere maintenance via telomere lengthening	8	0.00180027
GO:0000819	sister chromatid segregation	19	0.00180027
GO:0071103	DNA conformation change	13	0.00180027
GO:0000070	mitotic sister chromatid segregation	17	0.00202083
GO:0032956	regulation of actin cytoskeleton organization	26	0.00256181
GO:0120032	regulation of plasma membrane bounded cell projection assembly	18	0.0027292
GO:0140014	mitotic nuclear division	23	0.0027292
GO:0032206	positive regulation of telomere maintenance	9	0.0027292
GO:0060491	regulation of cell projection assembly	18	0.00291715
GO:0048285	organelle fission	32	0.00301522
GO:0032200	telomere organization	16	0.00301522
GO:0006354	DNA-templated transcription, elongation	11	0.00306578
GO:0034508	centromere complex assembly	7	0.00312681
GO:0000377	RNA splicing, via transesterification reactions with bulged adenosine as nucleophile	24	0.00312681
GO:0000398	mRNA splicing, via spliceosome	24	0.00312681
GO:1902115	regulation of organelle assembly	18	0.00324835
GO:0000375	RNA splicing, via transesterification reactions	24	0.00356746
GO:0071539	protein localization to centrosome	7	0.00356746
GO:1905508	protein localization to microtubule organizing center	7	0.00527595
GO:0044089	positive regulation of cellular component biogenesis	31	0.00583462
GO:0030071	regulation of mitotic metaphase/anaphase transition	9	0.00595191
GO:0032508	DNA duplex unwinding	11	0.00609454
GO:0120034	positive regulation of plasma membrane bounded cell projection assembly	12	0.00609454
GO:0031346	positive regulation of cell projection organization	24	0.00643329
GO:0051983	regulation of chromosome segregation	11	0.00643329
GO:0007346	regulation of mitotic cell cycle	30	0.00662645
GO:0007091	metaphase/anaphase transition of mitotic cell cycle	9	0.0067244
GO:1902099	regulation of metaphase/anaphase transition of cell cycle	9	0.00748016
GO:0043161	proteasome-mediated ubiquitin-dependent protein catabolic process	27	0.0075395
GO:0031023	microtubule organizing center organization	14	0.00759909
GO:0010965	regulation of mitotic sister chromatid separation	9	0.00883006
GO:0044784	metaphase/anaphase transition of cell cycle	9	0.00883006
GO:0007098	centrosome cycle	13	0.00956491
GO:0051304	chromosome separation	11	0.00956491
GO:0051382	kinetochore assembly	5	0.010284
GO:0010498	proteasomal protein catabolic process	30	0.0104234
GO:0072698	protein localization to microtubule cytoskeleton	8	0.0104782
GO:0051306	mitotic sister chromatid separation	9	0.0112011
GO:0006302	double-strand break repair	20	0.0112011
GO:0071897	DNA biosynthetic process	16	0.013132
GO:1901990	regulation of mitotic cell cycle phase transition	22	0.0134384
GO:0031056	regulation of histone modification	15	0.0140217
GO:0006310	DNA recombination	22	0.0143523
GO:0044772	mitotic cell cycle phase transition	27	0.0143523
GO:0032784	regulation of DNA-templated transcription, elongation	8	0.0143523
GO:0044380	protein localization to cytoskeleton	8	0.0143523
GO:0033045	regulation of sister chromatid segregation	9	0.0143523
GO:1905818	regulation of chromosome separation	9	0.0143523
GO:0001782	B cell homeostasis	6	0.0143523
GO:2000406	positive regulation of T cell migration	6	0.0143523
GO:0007163	establishment or maintenance of cell polarity	17	0.0143523
GO:0006479	protein methylation	16	0.0143523
GO:0008213	protein alkylation	16	0.0143523
GO:2001251	negative regulation of chromosome organization	10	0.0151339
GO:0051298	centrosome duplication	9	0.0166067
GO:0098813	nuclear chromosome segregation	20	0.0167245
GO:0010639	negative regulation of organelle organization	23	0.017745
GO:0042098	T cell proliferation	16	0.017745
GO:0032436	positive regulation of proteasomal ubiquitin-dependent protein catabolic process	10	0.0185734
GO:1904356	regulation of telomere maintenance via telomere lengthening	8	0.0200452
GO:0007088	regulation of mitotic nuclear division	11	0.0208247
GO:0032212	positive regulation of telomere maintenance via telomerase	6	0.0208662
GO:0048193	Golgi vesicle transport	20	0.0208662
GO:0046651	lymphocyte proliferation	20	0.0224809
GO:1901987	regulation of cell cycle phase transition	25	0.0256824
GO:0032204	regulation of telomere maintenance	9	0.0257249
GO:0032943	mononuclear cell proliferation	20	0.0257249
GO:0090023	positive regulation of neutrophil chemotaxis	5	0.0265704
GO:0016032	viral process	25	0.0265704
GO:0010833	telomere maintenance via telomere lengthening	9	0.0265704
GO:1901800	positive regulation of proteasomal protein catabolic process	11	0.0265704
GO:0007059	chromosome segregation	22	0.0265704
GO:0043484	regulation of RNA splicing	13	0.0265704
GO:2000403	positive regulation of lymphocyte migration	6	0.0293929
GO:0060333	interferon-gamma-mediated signaling pathway	5	0.030415
GO:0051052	regulation of DNA metabolic process	27	0.030415
GO:0051054	positive regulation of DNA metabolic process	18	0.0316516
GO:0016571	histone methylation	13	0.0316516
GO:0007094	mitotic spindle assembly checkpoint signaling	6	0.0316516
GO:0071173	spindle assembly checkpoint signaling	6	0.0316516
GO:0071174	mitotic spindle checkpoint signaling	6	0.0316516
GO:2000045	regulation of G1/S transition of mitotic cell cycle	13	0.0346592
GO:0031577	spindle checkpoint signaling	6	0.0354286
GO:1902275	regulation of chromatin organization	6	0.0354286
GO:0006892	post-Golgi vesicle-mediated transport	10	0.0369121
GO:0010212	response to ionizing radiation	12	0.0370537
GO:0000724	double-strand break repair via homologous recombination	13	0.0370537
GO:0000082	G1/S transition of mitotic cell cycle	16	0.0371033
GO:0034453	microtubule anchoring	5	0.0380617
GO:0071624	positive regulation of granulocyte chemotaxis	5	0.0380617
GO:0045841	negative regulation of mitotic metaphase/anaphase transition	6	0.0380617
GO:0019058	viral life cycle	20	0.0391823
GO:0000725	recombinational repair	13	0.0391823
GO:0031507	heterochromatin assembly	8	0.0391823
GO:0010332	response to gamma radiation	7	0.0427527
GO:0106106	cold-induced thermogenesis	12	0.0427527
GO:0120161	regulation of cold-induced thermogenesis	12	0.0427527
GO:0050670	regulation of lymphocyte proliferation	16	0.0427527
GO:2000060	positive regulation of ubiquitin-dependent protein catabolic process	10	0.0435054
GO:0007051	spindle organization	14	0.0440736
GO:0007099	centriole replication	6	0.0449959
GO:1902100	negative regulation of metaphase/anaphase transition of cell cycle	6	0.0449959
GO:0032944	regulation of mononuclear cell proliferation	16	0.0469224
GO:0061136	regulation of proteasomal protein catabolic process	14	0.0471641
GO:0033046	negative regulation of sister chromatid segregation	6	0.0489901
GO:0033048	negative regulation of mitotic sister chromatid segregation	6	0.0489901
GO:2000816	negative regulation of mitotic sister chromatid separation	6	0.0489901
GO:0098687	chromosomal region	34	1.21106e-06
GO:0016607	nuclear speck	34	1.1113e-05
GO:0000781	chromosome, telomeric region	19	6.22162e-05
GO:0005814	centriole	17	0.000166744
GO:0005681	spliceosomal complex	19	0.00040087
GO:0005819	spindle	28	0.00158916
GO:0000775	chromosome, centromeric region	19	0.00269425
GO:0071013	catalytic step 2 spliceosome	11	0.00306946
GO:0000793	condensed chromosome	20	0.0033095
GO:0005938	cell cortex	22	0.0057027
GO:0016605	PML body	11	0.011191
GO:0030027	lamellipodium	16	0.011802
GO:0030496	midbody	16	0.011802
GO:0000922	spindle pole	14	0.015319
GO:0005721	pericentric heterochromatin	5	0.015319
GO:0090543	Flemming body	6	0.015319
GO:0030175	filopodium	10	0.0294482
GO:0034451	centriolar satellite	10	0.0311735
GO:0031252	cell leading edge	24	0.0311735
GO:0005689	U12-type spliceosomal complex	5	0.0360415
GO:0061695	transferase complex, transferring phosphorus-containing groups	17	0.038092
GO:1990391	DNA repair complex	6	0.0389224
GO:0098858	actin-based cell projection	15	0.0391434
GO:1902911	protein kinase complex	10	0.0417598
GO:0000779	condensed chromosome, centromeric region	12	0.0421184
GO:0000791	euchromatin	7	0.0421184
GO:0008023	transcription elongation factor complex	6	0.0483155
GO:0070938	contractile ring	3	0.0483155
GO:0140097	catalytic activity, acting on DNA	24	4.02447e-05
GO:0008094	ATP-dependent activity, acting on DNA	14	0.000695499
GO:0003697	single-stranded DNA binding	15	0.000695499
GO:0004386	helicase activity	16	0.00297431
GO:0003678	DNA helicase activity	10	0.00744513
GO:0042393	histone binding	20	0.00744513
GO:0016922	nuclear receptor binding	14	0.00744513
GO:0046966	nuclear thyroid hormone receptor binding	6	0.0164557
GO:0070063	RNA polymerase binding	9	0.0250785
GO:0050431	transforming growth factor beta binding	5	0.0447072
GO:0004520	endodeoxyribonuclease activity	6	0.047858
GO:0016887	ATP hydrolysis activity	21	0.048278
hsa03040	Spliceosome	13	0.000280535
hsa03460	Fanconi anemia pathway	6	0.00416644
hsa05168	Herpes simplex virus 1 infection	24	0.00739933
hsa05225	Hepatocellular carcinoma	11	0.00856056
hsa03250	Viral life cycle - HIV-1	6	0.00886819
hsa05224	Breast cancer	10	0.00926436
hsa03030	DNA replication	4	0.018627
hsa05165	Human papillomavirus infection	16	0.0272848
hsa04144	Endocytosis	13	0.0274368
hsa03440	Homologous recombination	4	0.0286918
hsa04934	Cushing syndrome	9	0.033175
hsa05210	Colorectal cancer	6	0.035895
hsa04912	GnRH signaling pathway	6	0.0495117
