# Supplementary material for: NCAPG Promotes Pulmonary Artery Smooth Muscle Cell Proliferation as a Promising Therapeutic Target of Idiopathic Pulmonary Hypertension: Bioinformatics Analysis and Experiment Verification
Source: Int J Mol Sci. 2022 Oct 4;23(19):11762. doi: 10.3390/ijms231911762 (PMC9570379; doi:10.3390/ijms231911762)
Supplement: Supplementary file 1 [file ijms-23-11762-s001.zip › Table S6.xlsx]

## Sheet: round1
Table S6 CytoNCA plugin screened for central node genes
name	Betweenness	Closeness	Degree	Eigenvector	LAC	Network
ABHD17A	0	0.0137341	1	0.000245	0	0
ACD	0	0.00480693	1	1.04e-08	0	0
ADAP1	0	0.00471698	1	1.91e-09	0	0
ADRB1	0	0.013794	1	0.000179	0	0
AFF4	2	0.00473934	2	1.39e-08	0	0
AKAP9	1336.78	0.0138635	4	0.00110092	1	1.33333
ANKRD28	8	0.00480737	2	1.02e-08	0	0
ANLN	10.9525	0.0137493	6	0.185155	4.33333	5.35
APC	210.089	0.0139071	4	0.000359	1	1.5
AQR	0	0.0137994	4	0.00191769	3	4
ARID2	0	0.00473934	2	0	1	2
ASAP1	15.7738	0.0138174	2	0.000184	0	0
ASPM	2638.72	0.0138472	17	0.360917	5.64706	13.7617
ATM	1479.32	0.0138925	13	0.00568536	3.23077	10.3714
ATR	64.2707	0.0138048	6	0.00443328	3	4.2
ATRX	274.051	0.0138246	2	0.000654	0	0
BDP1	0	0.00471698	1	0	0	0
BRCA2	208.975	0.0138219	8	0.004437	2.75	4.76667
C1GALT1	4	0.0047618	2	0	0	0
C2CD5	0	0.0136413	1	1.12e-05	0	0
CAMK2D	328.459	0.0138093	4	0.000229	2	2.66667
CASC5	3020.82	0.0138725	4	0.0745367	0.5	0.666667
CBX5	218.794	0.0137958	2	0.00109081	0	0
CCNC	0	0.00471698	1	0	0	0
CCNT2	0	0.00473923	1	5.66e-08	0	0
CCP110	0	0.0135993	1	0.00535524	0	0
CENPC	76.25	0.0137466	2	0.011744	0	0
CENPE	875.6	0.0138408	12	0.313471	6.16667	8.80505
CENPF	16.0716	0.0137537	10	0.288342	6.6	9.04167
CENPJ	284	0.0137243	4	0.0499345	1.5	2.33333
CEP128	0	0.00471698	1	0	0	0
CEP152	284	0.0137243	4	0.0499345	1.5	2.33333
CEP192	0	0.0135993	1	0.00535524	0	0
CHD8	0	0.0138862	1	2.29e-05	0	0
CKAP2	0	0.0137502	6	0.201602	5	6
CLASP2	0	0.0137653	1	0.00012	0	0
CNTRL	0	0.00471698	1	0	0	0
CSNK1A1	552.146	0.0139172	3	0.000159	0.666667	1
CTNNB1	10899.7	0.0140165	15	0.00294737	0.4	2.25
CXCL12	0	0.0137671	3	0.000258	2	3
DAG1	0	0.0136221	2	1.54e-05	1	2
DIS3L	0	0.0047618	2	0	1	2
DLG1	2491.3	0.0139226	4	0.000188	0.5	0.666667
DLGAP5	47.8084	0.0137716	11	0.312283	6.90909	9.88056
DNA2	293.711	0.0138174	7	0.0073157	2.57143	3.76667
DOPEY1	0	0.00471698	1	0	0	0
DYNLL1	0	0.0135247	1	6.01e-06	0	0
EDN1	0	0.0137671	3	0.000258	2	3
EED	19.7308	0.0138021	7	0.00195666	3.42857	5.5
EIF3C	0	0.00471698	1	0	0	0
EIF3M	0	0.00471698	1	0	0	0
ELOF1	0	0.0136792	2	0.00045	1	2
EMD	284	0.013888	2	1.43e-05	0	0
ENSG00000279576	0	0.0137877	2	0.000911	1	2
ERCC5	0	0.013768	3	0.00111959	2	3
EXOC1	284	0.0137671	2	0.000126	0	0
EXOSC4	1	0.00476191	3	0	1.33333	3
EZH2	2827.45	0.0139153	10	0.00196168	2.6	6.42857
FANCI	58.1555	0.013803	5	0.00363197	2.4	3.16667
FANCM	857.595	0.0138156	6	0.0120388	0.333333	0.45
FSCN1	0	0.0138862	1	2.29e-05	0	0
GALNT3	0	0.00476158	1	0	0	0
GEN1	737.81	0.0138707	5	0.00416989	1.6	2
GOLGA4	0	0.00471698	1	0	0	0
H1F0	284	0.0137913	2	0.000223	0	0
HBS1L	1	0.00476191	3	0	1.33333	3
HIBCH	0	0.00480737	2	0	1	2
HIST1H2BM	4203.69	0.013963	5	0.000671	0	0
HLA-E	0	0.00471698	1	0	0	0
HLTF	75.7576	0.0136907	2	0.00147513	0	0
HNRNPA1	0	0.00480758	4	0	3	4
HNRNPA2B1	0	0.00480758	4	0	3	4
HNRNPA3	0	0.00480758	4	0	3	4
HNRNPH1	8	0.00480769	5	0	2.4	4
HNRNPU	0	0.00480758	4	0	3	4
HRAS	2726.3	0.0138616	15	0.000714	2	6.96111
ID1	0	0.00471698	1	0	0	0
IFI16	0	0.0135897	1	6.41e-05	0	0
IL2RB	64.7492	0.0137716	5	0.000366	3.2	4.5
IQGAP1	1122	0.0138934	4	8.95e-06	0	0
ITGAV	1453.16	0.0138707	5	0.000385	0	0
JAK1	835.249	0.0137841	11	0.000108	2.90909	7.43333
JAK2	952.058	0.013821	10	0.00013	3.2	7.69444
KAT5	3820.78	0.0139538	8	0.0027073	1.25	3.82143
KCTD13	0	0.00471698	1	0	0	0
KIF14	0.4	0.0137235	5	0.151601	3.6	4.5
KIF23	17.765	0.0137698	9	0.275414	6.44444	7.55
KLHL8	0	0.00471698	1	0	0	0
KMT2C	0	0.0137886	3	0.00126872	2	3
KMT2E	0	0.0136933	1	0.000207	0	0
KNTC1	0	0.0137199	1	0.0387055	0	0
LAMC1	564	0.0137466	3	3.21e-05	0.666667	2
LGALS1	0	0.0137341	1	0.000245	0	0
LRPPRC	0	0.0136995	3	7.76e-05	2	3
LRRK2	0	0.0137671	1	0.000115	0	0
LUC7L3	17.6561	0.0136871	3	0.000324	1.33333	2
MACF1	0	0.00471698	1	0	0	0
MAF1	0	0.00471698	1	0	0	0
MAP3K1	695.568	0.013858	5	0.000282	1.2	1.5
MAP3K5	0	0.013658	1	4.24e-05	0	0
MBNL1	0	0.00480726	1	0	0	0
MED22	0	0.00471698	1	0	0	0
MIS18BP1	26.3381	0.0137155	2	0.0348755	0	0
MKI67	27.6858	0.0137671	9	0.266926	6	7.5
MLLT3	0	0.00473923	1	2.7e-08	0	0
MND1	653.93	0.0138816	3	0.0016121	0.666667	1
MON2	0	0.00471698	1	0	0	0
MORF4L2	0	0.0138255	2	0.000569	1	2
MRPL14	0	0.00480726	2	0	1	2
MRPL43	5	0.00480758	4	0	1.5	3.66667
MRPL49	2	0.00480747	3	0	1.33333	2.5
MRPS2	9	0.00480758	4	0	1	2.16667
MTM1	0	0.0136466	1	1.13e-05	0	0
NAA16	0	0.00471698	1	0	0	0
NAA25	0	0.00471698	1	0	0	0
NASP	0	0.0136651	1	3.16e-05	0	0
NCAPG	7.92051	0.0137698	9	0.283336	6.88889	7.75
NCOA2	1424.81	0.013929	5	0.000568	0.8	1.75
NCOA3	97.4795	0.0138237	5	0.00169575	1.6	2
NCOR1	426.98	0.0138201	6	0.00102559	1	2.15
NDUFAF3	0	0.00471698	1	0	0	0
NDUFS7	0	0.00471698	1	0	0	0
NR1H2	0	0.0138066	2	0.000427	1	2
NRD1	0	0.00471698	1	1.7e-08	0	0
NUP153	681.07	0.0138246	4	0.0430795	1.5	2
PBRM1	0	0.00473934	2	0	1	2
PCF11	0	0.00471698	1	0	0	0
PDGFA	0	0.0137395	3	0.000263	2	3
PEF1	0	0.00480715	1	3.66e-10	0	0
PHC3	0	0.0137886	3	0.00126872	2	3
PIAS1	0	0.013658	1	4.24e-05	0	0
PIK3C2A	0	0.013743	1	2.69e-05	0	0
PIK3C3	844	0.0137725	3	0.000126	0	0
PKN1	1027.85	0.0138962	5	0.00133393	0.4	0.583333
PKN2	0	0.013768	1	0.00013	0	0
PLAU	0	0.013743	1	2.69e-05	0	0
PNISR	4.33333	0.0136572	4	0.000173	1.5	2.33333
PNN	18.9894	0.0136889	4	0.000362	2	3
POLA1	979.322	0.0138282	5	0.0576066	0.8	1.25
POLD4	28.7149	0.0138345	3	0.00191405	1.33333	2
POLDIP3	0	0.00473934	2	0	1	2
POLR2E	574.368	0.0138048	8	0.00215291	2.75	5.55714
POLR2I	294.368	0.0138039	7	0.00207571	2.85714	4.36667
PPP1CA	3812.16	0.0139419	7	0.00906554	0.857143	2.58333
PPWD1	0	0.0136801	2	0.000478	1	2
PRKAA1	284	0.0136484	2	1.22e-05	0	0
PRKDC	614.421	0.013839	5	0.00168073	2	3.5
PTCD3	0	0.00480715	1	0	0	0
RAB11B	4	0.0047618	2	0	0	0
RAB11FIP2	0	0.00476158	1	0	0	0
RAB1B	4	0.0047618	2	0	0	0
RAB5A	1388	0.0138953	3	2.13e-06	0	0
RAC2	0	0.0137653	1	0.00012	0	0
RAPGEF2	0	0.0138862	1	2.29e-05	0	0
RASGRP3	0	0.0137341	1	0.000245	0	0
RB1	1294.26	0.0139181	4	0.00224378	0	0
RBBP6	0	0.00471698	1	0	0	0
RBM25	1285.02	0.0138102	9	0.00224458	2.22222	5.84167
RBM39	415.198	0.0137752	3	0.000322	0.666667	1
REV1	2.58182	0.0135906	2	0.000979	0	0
REV3L	213.506	0.0137137	3	0.00769147	0	0
RFC1	1030.54	0.0138843	5	0.00902366	1.6	2
RHOB	0	0.013768	1	0.00013	0	0
RNPC3	60.6524	0.013803	4	0.0018802	2.5	3.66667
SAMHD1	0	0.00471698	1	0	0	0
SCFD1	0	0.00480715	1	3.66e-10	0	0
SEC24D	18	0.00480758	4	3.4e-09	0	0
SEC62	0	0.00471698	1	0	0	0
SEC63	0	0.00471698	1	0	0	0
SF3B1	3279.1	0.0138953	9	0.00267053	2.22222	4.21667
SMAD7	620.848	0.0139465	3	0.00123706	1.33333	2
SMARCD2	0	0.00473934	2	0	1	2
SMC2	732.572	0.0138201	10	0.247128	4.8	6.70833
SMC4	431.542	0.0138174	9	0.239476	4.88889	6.04167
SMC6	387.398	0.013785	4	0.0897967	1.5	2
SMPD1	0	0.0136598	3	2.9e-05	2	3
SNRNP200	133.867	0.0138003	5	0.0019632	2.8	4.5
SNRPA1	155.467	0.0138057	6	0.00220081	3	5
SNRPB	1193.49	0.0138372	9	0.010857	2.88889	6.34167
SOS1	114.556	0.0137734	7	0.00032	3.42857	6.33333
SP100	632.974	0.0138607	4	0.00959369	0.5	0.666667
SREK1	0	0.0136871	2	0.000306	1	2
SRSF11	309.156	0.0136907	6	0.000416	1.33333	3.23333
SRSF4	0	0.0135663	1	4.44e-05	0	0
ST3GAL2	4	0.0047618	2	0	0	0
ST6GALNAC6	0	0.00476158	1	0	0	0
STIL	0	0.0137235	3	0.049416	2	3
STX17	0	0.00480715	1	3.66e-10	0	0
SUPT4H1	2	0.013681	4	0.000808	2	3.66667
SUZ12	34.6863	0.013803	8	0.00202272	3.25	6.42857
SYNE2	0	0.01376	1	0.000109	0	0
TAF1D	0	0.0138336	1	0.000219	0	0
TCEA2	0	0.0136801	3	0.000731	2	3
TCF12	0	0.00471698	1	0	0	0
TGFBR1	2172.86	0.0139575	5	0.00128858	1.2	2.75
THOC1	0	0.00473934	2	0	1	2
THOC2	0	0.00473934	2	0	1	2
TMEM173	284	0.0137146	3	0.000362	0.666667	1
TOP2A	1500.83	0.0138111	14	0.337835	6.14286	11.0374
TOPBP1	1	0.0137922	4	0.00262948	2.5	3.33333
TPR	681.07	0.0138246	4	0.0430795	1.5	2
TRAPPC1	0	0.00476158	1	0	0	0
TRIP12	0	0.00471698	1	0	0	0
TTC37	0	0.0047618	2	0	1	2
U2SURP	0	0.0137671	1	0.000258	0	0
UBR2	0	0.00471698	1	0	0	0
UTRN	0	0.0136221	2	1.54e-05	1	2
VPS72	0	0.0138255	2	0.000569	1	2
WDHD1	213.056	0.0137671	3	0.0336202	0.666667	1
XRCC5	95.5255	0.0137698	4	0.00117839	2	3.16667
ZFYVE16	0	0.0138671	2	0.00121419	1	2
ZMAT5	0	0.0137172	3	0.0016618	2	3
ZMYM2	0	0.0137341	1	0.000245	0	0

## Sheet: round2
Table S6 CytoNCA plugin screened for central node genes
name	Betweenness	Closeness	Degree	Eigenvector	LAC	Network
AKAP9	30	0.0231589	2	0.000132	0	0
ANLN	0	0.0484966	5	0.187192	4	5
APC	0	0.0196078	0	0	0	0
ASPM	15.8	0.0493583	10	0.339211	7	9.5
ATM	193.833	0.0485437	11	0.00127511	3.27273	10.75
ATR	1	0.0473037	5	0.0003	3.2	4.5
BRCA2	68.1667	0.0483559	7	0.00115624	2.85714	4.88333
CAMK2D	32	0.0231696	2	8.77e-05	0	0
CENPE	5.90476	0.0493097	9	0.319642	6.88889	8.10714
CENPF	1.58571	0.0486381	8	0.280937	6	7.40476
DLGAP5	8.63333	0.0493097	9	0.310362	6.44444	8.08333
DNA2	49.8333	0.0483092	6	0.00114204	3	4.38333
EED	1	0.0227066	5	3.84e-07	3.2	4
EZH2	1	0.0227066	5	3.84e-07	3.2	4
FANCI	0.5	0.047259	4	0.000205	2.5	3.33333
GEN1	1.16667	0.047259	4	0.000403	2	2.66667
HRAS	34	0.0231589	4	4.03e-05	0.5	2
IL2RB	0	0.0230947	2	4.82e-06	1	2
KAT5	50.3333	0.0482625	5	0.00106212	1.6	2.58333
KIF23	14.681	0.0493097	9	0.312287	6.44444	7.85714
MAP3K1	0	0.023084	1	0.000101	0	0
MKI67	2.78571	0.0492126	7	0.257577	5.42857	6.33333
NCAPG	5.90476	0.0493097	9	0.319642	6.88889	8.10714
NCOA2	0	0.0226757	2	3.46e-11	1	2
NCOA3	8	0.0227066	5	1.6e-11	1.6	2.83333
NCOR1	5	0.0226963	4	2.11e-11	1	2
NUP153	150	0.0489237	3	0.0493701	1.33333	2
POLA1	480	0.0496524	3	0.065987	0.666667	1
POLD4	0.5	0.0472144	3	0.000303	1.33333	2
POLR2E	2	0.0227066	5	1.89e-06	2.8	3.58333
POLR2I	2	0.0227066	5	1.89e-06	2.8	3.58333
PPP1CA	24	0.0231267	3	8.22e-05	0.666667	2
PRKDC	1	0.0472144	3	0.000208	1.33333	2.5
RBM25	0.666667	0.046729	4	0.00229506	2.5	3.66667
RFC1	463.167	0.0492126	5	0.00809711	1.6	2
RNPC3	0	0.0466853	3	0.00205561	2	3
SF3B1	2.33333	0.0467727	5	0.00250971	2.8	5
SMAD7	0	0.0230627	2	7.93e-05	1	2
SMC2	239.81	0.0499002	9	0.281431	5.11111	6.875
SMC4	236.429	0.0499002	9	0.275909	4.88889	6.79167
SMC6	0	0.0490196	3	0.10718	2	3
SNRNP200	0	0.0466853	3	0.00205561	2	3
SNRPA1	0.666667	0.046729	4	0.00229506	2.5	3.66667
SNRPB	272.333	0.0479846	7	0.0128321	2.28571	6
SOS1	0	0.0230947	2	4.79e-06	1	2
SUZ12	1	0.0227066	5	0	3.2	4
TGFBR1	0	0.0230627	2	7.92e-05	1	2
TOP2A	408.467	0.0498008	13	0.360732	5.84615	11.75
TOPBP1	0.5	0.047259	4	0.000204	2.5	3.33333
TPR	150	0.0489237	3	0.0493701	1.33333	2
XRCC5	0	0.0471698	2	0.00011	1	2

## Sheet: round3
Table S6 CytoNCA plugin screened for central node genes
name	Betweenness	Closeness	Degree	Eigenvector	LAC	Network
ASPM	0.952381	0.25	8	0.356819	6.25	8
ATM	0	0.1	2	3.09444e-08	1	2
BRCA2	0	0.1	2	2.20075e-09	1	2
CENPE	0.952381	0.25	8	0.356819	6.25	8
DLGAP5	0.666667	0.244444	7	0.318794	5.42857	6.46667
DNA2	0	0.1	2	1.17838e-08	1	2
KIF23	0.285714	0.244444	7	0.323462	5.71429	6.66667
MKI67	0.285714	0.23913	6	0.279654	4.66667	5.6
NCAPG	0.952381	0.25	8	0.356819	6.25	8
SMC2	0.285714	0.244444	7	0.323462	5.71429	6.66667
SMC4	0.666667	0.244444	7	0.318794	5.42857	6.46667
TOP2A	0.952381	0.25	8	0.356819	6.25	8

## Sheet: round4
Table S6 CytoNCA plugin screened for central node genes
name	Betweenness	Closeness	Degree	Eigenvector	LAC	Network
ASPM	0.952381	0.25	8	0.356819	6.25	8
TOP2A	0.952381	0.25	8	0.356819	6.25	8
CENPE	0.952381	0.25	8	0.356819	6.25	8
NCAPG	0.952381	0.25	8	0.356819	6.25	8
