# Supplementary material for: NCAPG Promotes Pulmonary Artery Smooth Muscle Cell Proliferation as a Promising Therapeutic Target of Idiopathic Pulmonary Hypertension: Bioinformatics Analysis and Experiment Verification
Source: Int J Mol Sci. 2022 Oct 4;23(19):11762. doi: 10.3390/ijms231911762 (PMC9570379; doi:10.3390/ijms231911762)
Supplement: Supplementary file 1 [file ijms-23-11762-s001.zip › Table S7.xlsx]

## Sheet: Sheet1
Table S7 Primer sequence for four candidate genes
Genes	Forward primers	Reverse primers
ASPM	GTCGTCATCCAGCAGCATGTCAG	TCTCTCCTCAGCATCTTTCCCTTCC
CENPE	AAGAGATCGCAGTGCCAATCATCAG	TCCCAAACAATCTTCAGAGCCCATC
NCAPG	GGACTAGCCAAGCTGATGTTCTCTG	GTCGCACATCCTCTTCAGTCACAG
TOP2A	AGCAGAAGGTCCCAGAAGAAGAGG	AGAAGGTAGTTGAAGGTCGGTCCAG
